# Supplementary material for: Development, characterization and comparisons of targeted and non-targeted metabolomics methods
Source: PLoS One. 2018 Nov 15;13(11):e0207082. doi: 10.1371/journal.pone.0207082 (PMC6237353; doi:10.1371/journal.pone.0207082)
Supplement: S1 Appendix — (XLSX) [file pone.0207082.s001.xlsx]

## Sheet: S1 Appendix
S1 Appendix. In-house lipid analysis filter settings & macro-recorder integration settings
