# Supplementary material for: Development, characterization and comparisons of targeted and non-targeted metabolomics methods
Source: PLoS One. 2018 Nov 15;13(11):e0207082. doi: 10.1371/journal.pone.0207082 (PMC6237353; doi:10.1371/journal.pone.0207082)
Supplement: S1 Dataset — (XLSX) [file pone.0207082.s002.xlsx]

## Sheet: S1 Dataset
S1 Dataset. MzCloud hits with or without standards included in analysis.
LIVER analysis										NIST analysis											Brain analysis												Is known to be present in standard
																																	Endogenous metabolite
LIVERwSTD		b=both		LIVERwoSTD							NISTwSTD				NISTwoSTD			Difference in score				BrainwSTD				BrainwoSTD			Difference in score
Name	mzCloud Best Match		Hit in both?		mzCloud Best Match		Difference in mzCloud score				Name	mzCloud Best Match	Presence in samples	Hit in both?	Name	mzCloud Best Match						Name	mzCloud Best Match	Presence in samples	Hit in both?	Name	mzCloud Best Match	Difference in mzCloud score
2,5-Dimethylpyrazine	91.2	b	1	2,5-Dimethylpyrazine	91.2		0					85.3		0	2,5-Dimethylpyrazine	91.8		-6.5				2-Amino-1,3-octadecanediol	90.7	BrainOnly	1	2-Amino-1,3-octadecanediol	90.7		0
2-Amino-4-methylpyrimidine	90.2	b	1	2-Amino-4-methylpyrimidine	90.8		-0.6				3,3',5-Triiodo-L-thyronine	97.7	StdOnly	0								2-Amino-4-methylpyrimidine	90.2		0		-
2-Aminobutyric acid	90.5	b	0								3-Indoleacetonitrile	91.9		0		87.7		4.2				2-Hydroxycinnamic acid	90.9		1	2-Hydroxycinnamic acid	90.9		0
2-Hydroxycinnamic acid	90.7	b	1	2-Hydroxycinnamic acid	90.7		0				4-Hydroxybenzaldehyde	94.2		0		72.2		22				3,3',5-Triiodo-L-thyronine	97.7	StdOnly	0		-						Aspartate
3,3',5-Triiodo-L-thyronine	97.7	StdOnly	0								4-Indolecarbaldehyde	93.1		1	4-Indolecarbaldehyde	98		-4.9				3,5-Diiodo-L-tyrosine	92.1	StdOnly	0		-						Glutamate
3,5-Diiodo-L-tyrosine	91.1	StdOnly	0								6-Methoxyquinoline	93.5		0								3-Indoleacetonitrile	91.9	StdOnly	0		-						Proline
3-Hydroxy-3-methylbutanoic acid	92.8	b	0		86.6		6.2				Acetohydroxamic acid	98		1	Acetohydroxamic acid	97.1		0.9				4-Aminobenzoic acid	94.2	BrainOnly	0		-
3-Indoleacetonitrile	92.3	StdOnly	0								Acetylcholine	93.7		1	Acetylcholine	94.1		-0.4				4-Hydroxybenzaldehyde	94.2		0		-
4-Aminobenzoic acid	94.4	LiverOnly	1	4-Aminobenzoic acid	94.4		0				Acetyl-L-carnitine	97.3	NISTOnly	1	Acetyl-L-carnitine	97.3		0				4-Indolecarbaldehyde	93.1		0		-
4-Hydroxybenzaldehyde	94.2	b	0		88.7		5.5				Acetyl-β-methylcholine	90.1	NISTOnly	1	Acetyl-β-methylcholine	90.1		0				5-Hydroxymethyl-2-furaldehyde	91.9	BrainOnly	1	5-Hydroxymethyl-2-furaldehyde	91.9		0
4-Indolecarbaldehyde	93.1	b	1	4-Indolecarbaldehyde	96		-2.9				Anhydroecgonine	96	NISTOnly	1	Anhydroecgonine	96		0				5'-S-Methyl-5'-thioadenosine	96.5	BrainOnly	1	5'-S-Methyl-5'-thioadenosine	97.6		-1.1
5-Hydroxymethyl-2-furaldehyde	90.4	LiverOnly	1	5-Hydroxymethyl-2-furaldehyde	90.4		0				Benzoylecgonine	96.4	NISTOnly	1	Benzoylecgonine	96.4		0				6-Methoxyquinoline	91.7	StdOnly	0		-						Tyrosine
5'-S-Methyl-5'-thioadenosine	96	LiverOnly	1	5'-S-Methyl-5'-thioadenosine	94.3		1.7				Betaine	91		1	Betaine	90.2		0.8				6-Methylquinoline	91.3		0		88.4		2.9
6-Methoxyquinoline	91.7	StdOnly	0								Caffeine	95.2	NISTOnly	1	Caffeine	95.2		0				Acetohydroxamic acid	98.4		0		86.1		12.3
6-Methylquinoline	91.3	b	0		69.6		21.7				Choline	91.7		1	Choline	92.4		-0.7				Acetylcholine	93.5		1	Acetylcholine	91.9		1.6
Acetohydroxamic acid	97.6	b	1	Acetohydroxamic acid	94.9		2.7				cis-4-Hydroxy-D-proline	98.2		0								Acetyl-L-carnitine	95.1		1	Acetyl-L-carnitine	95.1		0
Acetylcholine	94	b	1	Acetylcholine	93.8		0.2				Cotinine	92.5	NISTOnly	1	Cotinine	92.5		0				Acetyl-β-methylcholine	91	BrainOnly	1	Acetyl-β-methylcholine	91		0
Acetyl-L-carnitine	94.1	b	1	Acetyl-L-carnitine	93.1		1				Creatine	98.9		1	Creatine	96.4		2.5				Adenosine	90.6	BrainOnly	1	Adenosine	90.6		0
Acetyl-β-methylcholine	90.4	LiverOnly	1	Acetyl-β-methylcholine	90.4		0				Creatinine	94.4		0		86.7		7.7	x			Adenosine 5'-monophosphate	95.8	BrainOnly	1	Adenosine 5'-monophosphate	95.8		0
Adenosine	91.4	LiverOnly	1	Adenosine	91.4		0				Cysteinylglycine	93.5	StdOnly	0								Argininosuccinic acid	96.2	BrainOnly	1	Argininosuccinic acid	95.5		0.7
Benzocaine	95.3	b	1	Benzocaine	95.3		0				Cytosine	98.4	StdOnly	0								Benzocaine	93.9		1	Benzocaine	93.9		0
Benzotriazole	96.6	LiverOnly	1	Benzotriazole	91.8		4.8				D-(+)-Maltose	91.6	NISTOnly	1	D-(+)-Maltose	91.6		0				Benzotriazole	96.6		0		77.6		19
Betaine	91	b	1	Betaine	90.5		0.5				D-(+)-Pipecolinic acid	94.3		0		86		8.3				Betaine	91.8		1	Betaine	91.8		0
Caprolactam	97.3	b	1	Caprolactam	97.3		0				D-(+)-Proline	96.5		1	D-(+)-Proline	94.5		2	x			Biopterin	93	BrainOnly	1	Biopterin	95.4		-2.4
Choline	91.3	LiverOnly	1	Choline	95		-3.7				Diethanolamine	93.4		0									89.8		0	Caprolactam	90.2		-0.4
cis-4-Hydroxy-D-proline	98.2	b	1	cis-4-Hydroxy-D-proline	90.4		7.8				Diisooctyl phthalate	93.3	NISTOnly	1	Diisooctyl phthalate	93.3		0				Cholecalciferol	90.9	BrainOnly	1	Cholecalciferol	90.9		0
Creatine	98.1	b	1	Creatine	98.1		0				DL-Alanine	97.5		0					x			Choline	92.5		1	Choline	93.8		-1.3
Creatinine	93	b	0								DL-Arginine	95		1	DL-Arginine	95.4		-0.4	x			cis-4-Hydroxy-D-proline	98.2		0		61.4		36.8
Cysteinylglycine	91.1	b	0								DL-Carnitine	97.9	NISTOnly	1	DL-Carnitine	97.8		0.1				Creatine	98.4		1	Creatine	98.4		0
Cytosine	98.7	b	1	Cytosine	94.2		4.5				DL-Homoserine	98.5		0		81.6		16.9	x			Creatinine	93		0		87.5		5.5	x
D-(+)-Maltose	99.8	LiverOnly	1	D-(+)-Maltose	99.8		0				DL-Lysine	91.5		0		87.4		4.1	x			Cysteinylglycine	93.1		1	Cysteinylglycine	93.9		-0.8
D-(+)-Pipecolinic acid	92.2	b	0								DL-Norleucine	99.4		0		86.4		13	x			Cytidine 5'-monophosphate (hydrate)	98.1	BrainOnly	1	Cytidine 5'-monophosphate (hydrate)	98.1		0
D-(+)-Proline	96.5	b	1	D-(+)-Proline	96.5		0	x			DL-Tryptophan	96.1		0					x			Cytosine	98.7		1	Cytosine	95.7		3	x
	89.8	b	0	Decanamide	90		-0.2				Dodecamethylcyclohexasiloxane	90.4		0								D-(+)-Pipecolinic acid	92.2		0		88.3		3.9
Diethanolamine	93.4	b	0								Dopamine	97.5	StdOnly	0								D-(+)-Proline	96.5		1	D-(+)-Proline	94.6		1.9
DL-Alanine	97.5	b	0					x			Ecgonine methyl ester	92.2	NISTOnly	1	Ecgonine methyl ester	92.2		0				D-(+)-Pyroglutamic Acid	91.3		1	D-(+)-Pyroglutamic Acid	90.2		1.1
DL-Arginine	95.1	b	1	DL-Arginine	95.1		0	x			Erucamide	97.9		0		78.1		19.8				Diethanolamine	93.4	StdOnly	0		-
DL-Carnitine	99	LiverOnly	1	DL-Carnitine	98.2		0.8				Gabapentin	91.8	NISTOnly	1	Gabapentin	91.8		0				DL-Alanine	97.5		0		-
DL-Dipalmitoylphosphatidylcholine	93	b	1	DL-Dipalmitoylphosphatidylcholine	93		0				Guanine	95.6	StdOnly	0					x			DL-Arginine	94.6		1	DL-Arginine	96.5		-1.9	x
DL-Glutamine	94	b	1	DL-Glutamine	94		0	x			Hexamethylenetetramine	92	NISTOnly	1	Hexamethylenetetramine	92		0				DL-Carnitine	99.9	BrainOnly	1	DL-Carnitine	99.8		0.1
DL-Homoserine	98.5	b	1	DL-Homoserine	90.7		7.8				Histamine	91.6	StdOnly	0								DL-Dipalmitoylphosphatidylcholine	91.7		1	DL-Dipalmitoylphosphatidylcholine	91.7		0
DL-Norleucine	98.6	b	1	DL-Norleucine	98.9		-0.3	x			Indole-3-acetic acid	95.8		1	Indole-3-acetic acid	95.3		0.5				DL-Glutamine	91.6		1	DL-Glutamine	91.6		0	x
DL-Tryptophan	96.1	b	1	DL-Tryptophan	95.9		0.2	x			Indole-3-acrylic acid	92.1		1	Indole-3-acrylic acid	92.9		-0.8				DL-Homoserine	98.5		0		-			x
Dodecamethylcyclohexasiloxane	90.5	b	1	Dodecamethylcyclohexasiloxane	90.5		0				L-(+)-Citrulline	97.5		1	L-(+)-Citrulline	96.7		0.8	x			DL-Lysine	91.3		1	DL-Lysine	93.2		-1.9	x
Dopamine	97.5	StdOnly	0								L(+)-Ornithine	94.5		1	L(+)-Ornithine	93		1.5	x			DL-Norleucine	98.6		1	DL-Norleucine	99.8		-1.2	x
D-Raffinose	91.3	LiverOnly	0		86.9		4.4				Lactamide	97.2		1	Lactamide	97.2		0				DL-Tryptophan	97		1	DL-Tryptophan	97		0	x
D-Serine	93	b	1	D-Serine	93.5		-0.5	x			L-Aspartic acid	98.5	StdOnly	0								Docosahexaenoic acid	98	BrainOnly	1	Docosahexaenoic acid	94		4
D-Sphingosine	92.9	b	1	D-Sphingosine	93.4		-0.5				L-Cystine	98.1		1	L-Cystine	94.5		3.6				Docosahexaenoic acid methyl ester	93.2		0		52.6		40.6
Erucamide	97.7	b	1	Erucamide	93.4		4.3				Levothyroxine	95.1		0								Dopamine	97.5		0		-
Gramine	91.5	b	0		80.2		11.3				L-Glutamic acid	95.8		1	L-Glutamic acid	93.5		2.3	x			D-Serine	93.3		1	D-Serine	93.1		0.2	x
Guanine	95.6	b	0		57.8		37.8				L-Glutathione (reduced)	94	StdOnly	0								Eicosapentaenoic acid	93.5		1	Eicosapentaenoic acid	93.5		0
Histamine	96.9	b	0		56.8		40.1				L-Histidine	97.7		1	L-Histidine	94.2		3.5	x			Erucamide	98.1		1	Erucamide	97.1		1
Hypoxanthine	95.9	b	1	Hypoxanthine	95.9		0				L-Methionine sulfoxide	94.2	StdOnly	0								Gramine	91.5		0		-
Indole-3-acrylic acid	90.9	b	0		68.8		22.1				L-Phenylalanine	96.4		1	L-Phenylalanine	96.4		0	x			Guanine	98.1		1	Guanine	98.1		0	x
L-(+)-Citrulline	97.5	b	1	L-(+)-Citrulline	94.6		2.9	x			L-Serine	93.1		1	L-Serine	92.1		1	x			Histamine	91.6		0		70.6		21
L(+)-Ornithine	94.5	b	1	L(+)-Ornithine	92.8		1.7				L-Tyrosine	95.9		0					x			Hypoxanthine	96	BrainOnly	1	Hypoxanthine	96		0
	88.2	b	0	Lactamide	96.9		-8.7				L-Tyrosine methyl ester	93.4	StdOnly	0								Indole-3-acetic acid	96.7		0		-
L-Aspartic acid	98.8	b	1	L-Aspartic acid	95.4		3.4	x			L-Valine	94		0					x				-		0	Indole-3-acrylic acid	91.7
Laurolactam	92.6	b	0								Methyl palmitate	96.6		1	Methyl palmitate	94.2		2.4				L-(+)-Citrulline	97.4		1	L-(+)-Citrulline	97.4		0	x
L-Cystine	98.1	b	0								Methylimidazoleacetic acid	93.5	NISTOnly	1	Methylimidazoleacetic acid	92.4		1.1				L(+)-Ornithine	94.5		0		60.6		33.9	x
L-Dopa	95.7	StdOnly	0								N3,N4-Dimethyl-L-arginine	92	NISTOnly	1	N3,N4-Dimethyl-L-arginine	92		0				Lactamide	96.8		1	Lactamide	96.8		0
Levothyroxine	95.1	StdOnly	0								N6,N6,N6-Trimethyl-L-lysine	96.5	NISTOnly	1	N6,N6,N6-Trimethyl-L-lysine	98.7		-2.2				L-Aspartic acid	98.8		1	L-Aspartic acid	99.1		-0.3
L-Glutamic acid	95.5	b	1	L-Glutamic acid	95.5		0	x			Norharman	93.4	StdOnly	0								Laurolactam	91.9	StdOnly	0		-
L-Glutathione (reduced)	94	b	1	L-Glutathione (reduced)	94.7		-0.7				N-Phenylacetylglutamine	90.7	NISTOnly	1	N-Phenylacetylglutamine	95.6		-4.9				L-Cystathionine	91		1	L-Cystathionine	94.4		-3.4
L-Histidine	98.2	b	1	L-Histidine	98.2		0	x			Oleamide	98.7		0		72.4		26.3				L-Dopa	95	StdOnly	0		-
L-Methionine sulfoxide	94.8	b	1	L-Methionine sulfoxide	90.1		4.7				Paracetamol	97.8	NISTOnly	1	Paracetamol	97.8		0				Levothyroxine	95.1	StdOnly	0		-
L-Phenylalanine	95.1	b	0		89.9		5.2	x			PEG n5	96.5		0								L-Glutamic acid	95.7		1	L-Glutamic acid	95.7		0
L-Pyroglutamic acid	90	b	1	L-Pyroglutamic acid	92.3		-2.3				Piperine	93.9	NISTOnly	1	Piperine	94.4		-0.5				L-Glutathione (reduced)	94		1	L-Glutathione (reduced)	93.9		0.1
L-Tyrosine	95.9	b	1	L-Tyrosine	96.5		-0.6	x			Prolinamide	91.4		1	Prolinamide	91.4		0				L-Glutathione oxidized	96.3		1	L-Glutathione oxidized	97.5		-1.2
L-Tyrosine methyl ester	93.4	b	0								Propionylcarnitine	95	NISTOnly	1	Propionylcarnitine	90.8		4.2				L-Histidine	97.4		1	L-Histidine	96.6		0.8	x
L-Valine	94	b	0					x			Quetiapine	90.7	NISTOnly	0		89		1.7				L-Methionine sulfoxide	94.2	StdOnly	0		-
Maltotetraose	95.5	LiverOnly	1	Maltotetraose	91.6		3.9				Serotonin	98.1	StdOnly	0								L-Phenylalanine	95.1		0		-			x
	87.1	b	0	Methyl palmitate	93.6		-6.5				Spermine	97.4	StdOnly	0								L-Tyrosine	95.9		1	L-Tyrosine	96.7		-0.8
N3,N4-Dimethyl-L-arginine	91.4	LiverOnly	1	N3,N4-Dimethyl-L-arginine	91.4		0				Taurine	97.6		0		88.5		9.1	x			L-Tyrosine methyl ester	93.4	StdOnly	0		-
N6,N6,N6-Trimethyl-L-lysine	94.7	LiverOnly	1	N6,N6,N6-Trimethyl-L-lysine	94.3		0.4				Thymine	91.7	StdOnly	0								L-Valine	94		1	L-Valine	92		2	x
Nervonic ceramide	93.1	LiverOnly	1	Nervonic ceramide	92.7		0.4				trans-3-Indoleacrylic acid	90.4		1	trans-3-Indoleacrylic acid	90.4		0				Methyl palmitate	92.6		0		-
Nicotinamide	96.3	LiverOnly	1	Nicotinamide	96.3		0				Trazodone	93.4	NISTOnly	1	Trazodone	93.4		0				N3,N4-Dimethyl-L-arginine	91.3	BrainOnly	1	N3,N4-Dimethyl-L-arginine	91.3		0
Norharman	93.4	b	0								Trigonelline	90.2	NISTOnly	1	Trigonelline	90.2		0				N6,N6,N6-Trimethyl-L-lysine	93.3	BrainOnly	1	N6,N6,N6-Trimethyl-L-lysine	93.3		0
Oleamide	98.7	b	1	Oleamide	98.2		0.5				Tris(2-butoxyethyl) phosphate	90.3	NISTOnly	1	Tris(2-butoxyethyl) phosphate	90.3		0				Nervonic ceramide	93.5	BrainOnly	1	Nervonic ceramide	95.1		-1.6
Palmitoyl sphingomyelin	90.2	LiverOnly	0		88.9		1.3				Uracil	97.9		0		86.6		11.3				Nicotinamide	96.3	BrainOnly	1	Nicotinamide	96.3		0
PEG n5	96.3	b	1	PEG n5	96.3		0				Vasicinone	91.2		1	Vasicinone	91.2		0				Norharman	93.4	StdOnly	0		-
PEG n6	92.8	b	1	PEG n6	92.8		0				δ-Valerolactam	90.9	NISTOnly	1	δ-Valerolactam	95.6		-4.7				Oleamide	98.7		0		84.6		14.1
Prolylleucine	90.1	LiverOnly	0		88.7		1.4				Υ-Aminobutyric acid (GABA)	95.6		0								Palmitoylcarnitine	90	BrainOnly	1	Palmitoylcarnitine	90		0
Propionylcarnitine	94.7	LiverOnly	1	Propionylcarnitine	92.9		1.8															PEG n5	95.2		0		-
Pyrogallol	94.3	b	1	Pyrogallol	95.5		-1.2															PEG n5	96.5		0		-
Riboflavin	94.1	LiverOnly	1	Riboflavin	94.1		0															Propionylcarnitine	90.9	BrainOnly	1	Propionylcarnitine	90.9		0
	85.4	LiverOnly	0	S-Adenosylhomocysteine	95.4		-10															S-Adenosylhomocysteine	91.3	BrainOnly	0		87.4		3.9
Serotonin	98.1	StdOnly	0																			Serotonin	98	StdOnly	0		-
Spermine	97.4	StdOnly	0																			Spermine	97.4		0		-
Taurine	98.6	b	1	Taurine	98.6		0	x														Taurine	98.3		1	Taurine	98.3		0	x
Thymine	91.7	StdOnly	0																			Thymine	91.7	StdOnly	0		-
		LiverOnly	0	trans-3-Indoleacrylic acid	90																	Tributyl phosphate	96.9		0		-
Trigonelline	91.8	LiverOnly	1	Trigonelline	92.2		-0.4															Trigonelline	91.8	BrainOnly	1	Trigonelline	92.1		-0.3
Tropine	93.9	b	1	Tropine	93.9		0															Tropine	95	StdOnly	0		-
Uracil	98.4	b	1	Uracil	98.4		0															Uracil	97.9		1	Uracil	90.3		7.6	x
Xanthine	90.8	b	1	Xanthine	90.8		0															Xanthine	90.4	BrainOnly	1	Xanthine	90.4		0
α-Lactose	92.2	LiverOnly	1	α-Lactose	92.2		0															β-Alanine	95.3		0		-
β-Alanine	95.3	b	0																			δ-Valerolactam	92.4	BrainOnly	1	δ-Valerolactam	97		-4.6
δ-Valerolactam	98	b	1	δ-Valerolactam	95.7		2.3															Υ-Aminobutyric acid (GABA)	95.6		1	Υ-Aminobutyric acid (GABA)	94.8		0.8	x
Υ-Aminobutyric acid (GABA)	95.6	b	0		70		25.6	x
	N compounds		Shared compounds		N Compounds		Average difference					N compounds		Shared compounds		N Compounds		Average difference					N compounds		Shared compounds		N Compounds		Average difference
	95		61		66		2.62078					82		45		46		2.51034					97		56		58		3.18983
Unique Compounds	34				5						Unique Compounds	37				1						Unique Compounds	41				2
	Breakdown of unique compounds				Breakdown of unique compounds							Breakdown of unique compounds				Breakdown of unique compounds							Breakdown of unique compounds				Breakdown of unique compounds
Total only with std dataset	34										Total only with std dataset	37				1		0				Total only with std dataset	41				1		1
In std only	10										In std only	14										In std only	14
Number <90	12										Number <90	12				1						Number <90	11				1
ID'd due to std but not only in std	12										ID'd due to std but not only in std	11										ID'd due to std but not only in std	16
Actual metabolites	66										Actual metabolites	44										Actual metabolites	65
Not in HILIC	50										Not in HILIC	27										Not in HILIC	47
Color legend
	= didn't pass filter
	= biochemical, not plastic or food-related
	= was added to the standard mixture, known to be in there
																10 compounds confirmed										20 compounds confirmed
				21 compounds confirmed
