# Supplementary material for: Development, characterization and comparisons of targeted and non-targeted metabolomics methods
Source: PLoS One. 2018 Nov 15;13(11):e0207082. doi: 10.1371/journal.pone.0207082 (PMC6237353; doi:10.1371/journal.pone.0207082)
Supplement: S2 Dataset — (XLSX) [file pone.0207082.s003.xlsx]

## Sheet: S2 Dataset
S2 Dataset. Comparisons between RSD in targeted with non-targeted after different signal drift approaches
Differenece in RSDs, in compounds analyzed in the targeted method, prior to and after different signal methods
	NIST
	Brain																				Liver
	NoCorr	SeqCorr	comBat (metaboanalyst)	Seq & comBat (metaboanalyst)	IsCorr	Is&Seq	Is & Batch metaboanalyst	IS, Seq & Batch metaboanalyst	batchCorr		ΔSeqCorr	ΔcomBat (metaboanalyst)	Δseq & comBat (metaboanalyst)	ΔIScorr	ΔIS&Seqcorr	ΔIS & comBat (metaboanalyst)	ΔIS, Seq & comBat (metaboanalyst)	ΔbatchCorr			NoCorr	SeqCorr	comBat (metaboanalyst)	Seq & comBat (metaboanalyst)	IsCorr	Is&Seq	Is & Batch metaboanalyst	IS, Seq & Batch metaboanalyst	batchCorr		ΔSeqCorr	ΔcomBat (metaboanalyst)	Δseq & comBat (metaboanalyst)	ΔIScorr	ΔIS&Seqcorr	ΔIS & comBat (metaboanalyst)	ΔIS, Seq & comBat (metaboanalyst)	ΔbatchCorr			Targeted CVs for complete NIST
Creatinine	16.6055	13.2077	22.554	14.6475	12.2452	6.66575	3.63163	14.7376	12.846		-3.39773	5.94855	-1.95795	-4.36022	-9.93971	-12.9738	-1.86785	-3.75946		Creatinine	28.9589	32.6521	9.10005	9.05934	43.9794	87.9636	22.0123	27.158	39.0221		3.69318	-19.8589	-19.8996	15.0205	59.0047	-6.94664	-1.80092	10.0632		Creatinine	8.71472
D-(+)-Proline	17.5893	14.4204	24.3568	15.8669	12.8326	7.21744	4.38967	15.5141	13.3188		-3.16892	6.76752	-1.72246	-4.75668	-10.3719	-13.1996	-2.07524	-4.27047		D-(+)-Proline	15.4777	30.5085	16.9385	15.6393	66.5478	71.7761	52.1809	46.146	47.9361		15.0308	1.46078	0.161555	51.0701	56.2984	36.7032	30.6683	32.4584		Proline	3.39111
DL-Arginine	64.0872	74.5173	52.7914	69.9214	62.0687	108.873	12.231	66.8854	31.3492		10.4301	-11.2958	5.83419	-2.01854	44.7861	-51.8562	2.7982	-32.738		DL-Arginine	58.3646	58.6497	43.9087	42.4399	133.128	166.985	73.5534	78.3546	52.2668		0.28511	-14.4559	-15.9246	74.7631	108.621	15.1888	19.99	-6.09776		Arginine	4.57599
DL-Lysine	51.6726	94.495	79.6264	73.9708	50.4196	49.0867	84.6254	63.5536	51.6726		42.8224	27.9538	22.2982	-1.25294	-2.58592	32.9529	11.881	0		DL-Lysine	69.9279	75.5756	55.8441	56.515	145.186	176.376	97.14	103.109	61.534		5.64768	-14.0838	-13.413	75.2583	106.448	27.212	33.1814	-8.39399		Lysine	5.03229
DL-Serine	17.8974	21.6306	77.6755	72.0815	8.90933	7.75648	6.53209	87.9201	20.769		3.73325	59.7781	54.1842	-8.98803	-10.1409	-11.3653	70.0227	2.87164																						Serine	7.70042
L-Histidine	44.8605	31.9236	115.772	72.81	33.9808	23.2162	7.97323	78.082	32.2844		-12.9369	70.9118	27.9495	-10.8797	-21.6443	-36.8872	33.2215	-12.5761		L-histidine	45.9992	45.0804	31.162	34.9132	101.887	134.89	134.085	133.556	43.3597		-0.918816	-14.8373	-11.086	55.8875	88.8913	88.0858	87.5571	-2.63957		Histidine	4.8965
L-Isoleucine	10.925	10.4718	5.25465	65.9105	9.22844	16.8915	61.2995	6.27913	16.1792		-0.453142	-5.67034	54.9855	-1.69655	5.96653	50.3746	-4.64585	5.25418		L-Isoleucine	46.8229	57.5138	46.7898	46.9489	46.486	62.555	52.9542	55.0384	57.8032		10.6909	-0.0331091	0.126027	-0.336862	15.7321	6.13131	8.21551	10.9802		Iso&Leucine	5.97082
L-Phenylalanine	24.4117	30.2847	38.0172	6.94947	8.55502	6.57611	15.3909	55.8653	15.4421		5.87292	13.6055	-17.4623	-15.8567	-17.8356	-9.02083	31.4535	-8.96965		L-Phenylalanine	56.5953	50.8343	64.4699	56.1718	73.7202	89.3831	77.7268	85.1841	61.8711		-5.76105	7.87456	-0.423491	17.1248	32.7877	21.1314	28.5888	5.27572		Phenylalanine	5.45799
L-Tyrosine	17.7607	14.7416	8.67683	32.9993	19.4832	32.4545	8.76673	8.68768	11.8974		-3.01913	-9.08391	15.2386	1.7225	14.6938	-8.99401	-9.07306	-5.8633		L-Tyrosine	16.6616	35.1418	14.6294	19.5237	68.6398	70.3511	59.0931	50.1481	80.8142		18.4802	-2.03227	2.86208	51.9782	53.6895	42.4315	33.4864	64.1526		Tyrosine	3.61737
L-Valine	15.3068	11.1592	18.4171	8.74464	10.8437	4.71309	5.23674	24.3652	8.35567		-4.14753	3.11028	-6.56214	-4.4631	-10.5937	-10.07	9.05843	-6.9511																						Valine	4.36176
Methionine	17.3567	12.9191	62.3685	80.8124	8.48315	1.92423	11.1469	7.32364	12.925		-4.43759	45.0118	63.4557	-8.87358	-15.4325	-6.20986	-10.0331	-4.43173																						Methionine	4.27268
											RSD																				RSD
										Average	2.84525	18.8216	19.6583	-5.58396	-3.00891	-7.02268	11.8855	-6.494												Average	5.8935	-6.99573	-7.19963	42.5957	65.184	28.7422	29.9858	13.2248
										Sum	31.2977	207.037	216.241	-61.4235	-33.0981	-77.2495	130.74	-71.434												Sum	47.148	-55.9659	-57.597	340.766	521.472	229.937	239.887	105.799
	QCtrain
	Brain																				Liver
	NoCorr	SeqCorr	comBat (metaboanalyst)	Seq & comBat (metaboanalyst)	IsCorr	Is&Seq	Is & Batch metaboanalyst	IS, Seq & Batch metaboanalyst	batchCorr		ΔSeqCorr	ΔcomBat (metaboanalyst)	Δseq & comBat (metaboanalyst)	ΔIScorr	ΔIS&Seqcorr	ΔIS & comBat (metaboanalyst)	ΔIS, Seq & comBat (metaboanalyst)	ΔbatchCorr			NoCorr	SeqCorr	comBat (metaboanalyst)	Seq & comBat (metaboanalyst)	IsCorr	Is&Seq	Is & Batch metaboanalyst	IS, Seq & Batch metaboanalyst	batchCorr		ΔSeqCorr	ΔcomBat (metaboanalyst)	Δseq & comBat (metaboanalyst)	ΔIScorr	ΔIS&Seqcorr	ΔIS & comBat (metaboanalyst)	ΔIS, Seq & comBat (metaboanalyst)	ΔbatchCorr			Targeted CVs for QCs brain	Targeted CVs for QCs liver
Creatinine	12.8531	11.5147	18.195	10.4935	7.73395	8.73034	15.5202	3.06141	8.052		-1.3384	5.34183	-2.35967	-5.11918	-4.1228	2.66711	-9.79172	-4.80113		Creatinine	14.8493	11.7387	21.7925	16.6611	80.9336	72.9642	74.3337	108.271	29.5832		-3.11057	6.94316	1.8118	66.0843	58.1149	59.4844	93.4222	14.7339		Creatinine	20.6553	5.76069
D-(+)-Proline	13.4176	12.0642	19.0172	11.1452	8.34609	8.48273	16.226	3.62093	8.09614		-1.35337	5.59959	-2.27234	-5.07149	-4.93485	2.80842	-9.79665	-5.32144		D-(+)-Proline	29.1299	25.5367	64.3539	48.8985	36.4706	37.2192	45.4733	44.9479	68.1433		-3.59317	35.224	19.7686	7.34069	8.08934	16.3434	15.8181	39.0134		Proline	4.51467	5.18975
DL-Arginine	38.9201	45.3873	33.9277	22.5142	36.0117	70.5141	57.038	23.8778	46.5192		6.46719	-4.99233	-16.4058	-2.90834	31.594	18.1179	-15.0423	7.59909		DL-Arginine	29.4215	29.4723	45.4908	25.5207	51.7305	71.5338	50.5673	52.4117	41.4367		0.050868	16.0693	-3.90079	22.309	42.1123	21.1458	22.9902	12.0153		Arginine	1.3762	5.79474
DL-Lysine	80.8442	49.6548	89.0111	92.4866	80.4011	63.619	63.0335	81.9839	80.8442		-31.1894	8.16688	11.6424	-0.443095	-17.2253	-17.8107	1.13971	0		DL-Lysine	41.6766	44.4573	44.892	51.8631	69.8299	91.6316	76.8709	82.0827	62.7425		2.7807	3.21543	10.1865	28.1534	49.9551	35.1944	40.4061	21.0659		Lysine	11.9491	5.33399
DL-Serine	12.8659	12.4265	13.1233	13.1914	12.0938	12.8697	80.9098	6.31032	13.1341		-0.439375	0.257492	0.325584	-0.772045	0.00381995	68.044	-6.55554	0.268237																						Serine	10.3352	3.65849
L-Histidine	36.8623	33.7662	30.6822	15.4715	32.7005	47.3231	70.3411	10.3698	26.5153		-3.0961	-6.18015	-21.3908	-4.16176	10.4608	33.4789	-26.4925	-10.347		L-Histidine	18.4158	17.5388	61.8068	45.7752	85.859	100.254	71.9925	64.363	61.088		-0.876951	43.3911	27.3594	67.4432	81.8379	53.5768	45.9472	42.6722		Histidine	4.42973	4.55568
L-Isoleucine	79.0269	83.9745	10.0222	50.4818	81.8566	145.18	5.17573	84.3372	79.0269		4.9476	-69.0047	-28.5451	2.82975	66.1526	-73.8512	5.3103	0		L-Isoleucine	28.5965	23.4047	38.5509	12.8111	14.5648	41.3312	11.3324	12.8464	32.8794		-5.19176	9.95437	-15.7854	-14.0317	12.7347	-17.264	-15.7501	4.28294		Iso&Leucine	8.30201	4.0717
L-Phenylalanine	12.4622	12.6782	4.47582	11.0023	50.786	19.8928	7.26215	8.01491	12.6006		0.216008	-7.98637	-1.45987	38.3238	7.43061	-5.20004	-4.44729	0.138442		L-Phenylalanine	22.5183	17.9691	71.3095	53.0091	45.6854	65.6873	43.2179	41.3261	58.5314		-4.54916	48.7912	30.4908	23.1671	43.169	20.6996	18.8078	36.0131		Phenylalanine	7.93472	5.46238
L-Tyrosine	9.64857	8.2964	4.77772	6.06647	15.8994	6.37698	24.496	15.2568	7.02819		-1.35217	-4.87084	-3.58209	6.25087	-3.27159	14.8474	5.60825	-2.62038		L-Tyrosine	32.2878	25.3396	55.9178	40.1844	34.876	35.1674	27.31	26.0703	92.0669		-6.94819	23.63	7.89665	2.58827	2.87963	-4.9778	-6.21745	59.7792		Tyrosine	4.91548	5.88741
L-Valine	8.56371	4.24599	7.89973	16.0044	4.71238	5.58114	7.6672	9.43787	8.0662		-4.31772	-0.663976	7.44065	-3.85133	-2.98257	-0.896507	0.874159	-0.497508																		0				Valine	6.82991	3.80095
Methionine	55.6258	10.686	22.228	41.6502	8.10283	44.6791	57.1561	6.1883	45.3196		-44.9398	-33.3978	-13.9756	-47.523	-10.9467	1.53032	-49.4375	-10.3062																						Methionine	8.43257	5.84159
																				L-Leucine?	26.951	24.1761	39.196	24.819	32.1402	51.542	35.6013	35.9849	31.1636		-2.77498	12.2449	-2.13208	5.18921	24.5909	8.65028	9.03384	4.21252
											RSD																				RSD
										Average	-6.94505	-9.79367	-6.41661	-2.04053	6.55983	3.97595	-9.87555	-2.35345												Average	-2.69036	22.1626	8.41062	23.1382	35.9426	19.2853	24.9398	25.9765
										Sum	-76.3956	-107.73	-70.5828	-22.4458	72.1581	43.7355	-108.631	-25.8879												Sum	-24.2132	199.464	75.6956	208.243	323.484	192.853	224.458	233.789
Number of compounds in QCtrain below 15% & 30% RSD using different signal methods
	Compounds in QCtrain < 15% RSD after different s											Compounds in moddeling-related QCs < 30% RSD after different s										Green = best result
	NoCorr	SeqCorr	comBat (metaboanalyst)	Seq&comBat (metaboanalyst)	IScorr	IS&Seq	Is&comBat (metaboanalyst)	IS,Seq & comBat (metaboanalyst)	batchCorr			NoCorr	SeqCorr	comBat (metaboanalyst)	Seq&comBat (metaboanalyst)	IsCorr	Is&Seq	Is&comBat (metaboanalyst)	IS,Seq&comBat (metaboanalyst)	batchCorr
NIST in brain-seq.	789	510	430	432	792	600	322	295	627		NIST in brain-seq.	1454	1210	877	812	1470	1300	702	642	1310
Brain QC	717	804	781	764	905	684	629	585	1226		Brain QC	1373	1584	1513	1482	1581	1365	1413	1315	1803
NIST in liver-seq.	372	180	172	162	6	0	9	8	75		NIST in liver-seq.	871	713	533	571	20	16	91	73	444
Liver QC	94	165	184	162	32	15	61	67	618		Liver QC	656	794	775	830	247	166	216	225	1316
		ΔSeqCorr	ΔcomBat (metaboanalyst)	Δseq & comBat (metaboanalyst)	ΔIScorr	ΔIS&Seqcorr	ΔIS & comBat (metaboanalyst)	ΔIS, Seq & comBat (metaboanalyst)	ΔbatchCorr				ΔSeqCorr	ΔcomBat (metaboanalyst)	Δseq & comBat (metaboanalyst)	ΔIScorr	ΔIS&Seqcorr	ΔIS & comBat (metaboanalyst)	ΔIS, Seq & comBat (metaboanalyst)	ΔbatchCorr
	NIST in brain-seq.	-279	-359	-357	3	-189	-467	-494	-162			NIST in brain-seq.	-244	-577	-642	16	-154	-752	-812	-144
	Brain QC	87	-102	-119	188	-33	-254	-298	509			Brain QC	211	-66	-97	208	-8	-166	-264	430
	NIST in liver-seq.	-192	-545	-555	-366	-372	-708	-709	-297			NIST in liver-seq.	-158	-840	-802	-851	-855	-1282	-1300	-427
	Liver QC	71	178	156	-62	-79	55	61	524			Liver QC	138	681	736	-409	-490	122	131	660
RSD comparison,only compounds with RSD < 30 in QCtrain, difference from precorrected signals																				Number of compounds in QCtest below 15% and 30% RSD after signal
BrainQC (Precorr-corrmethod) diff										LiverQC (Precorr-corrmethod) diff											Compounds NON-modelling related QCs < 15% RSD after different s
	SeqCorr	comBat (metaboanalyst)	Seq&comBat (metaboanalyst)	IScorr	IS&Seq	Is&comBat (metaboanalyst)	IS,Seq&comBat (metaboanalyst)	batchCorr			SeqCorr	comBat (metaboanalyst)	Seq&comBat (metaboanalyst)	IScorr	IS&Seq	Is&comBat (metaboanalyst)	IS,Seq&comBat (metaboanalyst)	batchCorr			No corr	SeqCorr	IsCorr	bruniusCorr
Average	48.7977	-1.33821	-0.769789	-0.186157	-0.288478	1.64294	0.181855	-1.6994		Average	-27.515	-34.7958	-34.2873	-35.5921	-20.9	-36.6634	-36.1005	-8.0143		Brain QC	717	105	613	875
Median	50.9763	0.303779	0.265267	-0.381846	0.431006	1.72294	0.905332	-0.601441		Median	-17.6229	-22.1688	-22.2278	-21.6076	-9.75123	-22.3306	-22.0144	-6.32095		Liver QC	94	126	28	131
Stdev.s	33.7685	11.6023	8.00034	3.72004	11.1264	7.82086	12.0549	12.817		Stdev.s	51.5351	44.7873	43.4606	46.4215	53.5526	45.0039	44.8039	57.4263
																					Compounds in NON-moddeling-related QCs < 30% RSD after different s
PassedFilter	1515	1482	1513	1345	1413	1428	1315	1803		PassedFilter	794	774	822	247	272	216	225	1316			No corr	SeqCorr	IsCorr	bruniusCorr
%WorsePostCorr	94.9335	53.2389	52.2141	46.2454	52.1585	59.4538	55.1331	44.9806		%WorsePostCorr	27.4559	16.5375	17.2749	17.004	37.5	15.2778	15.5556	43.2371		Brain QC	1373	336	1345	1543
																				Liver QC	656	720	191	593
BrainNIST (Precorr-corrmethod) diff										LiverNIST (Precorr-corrmethod) diff
	SeqCorr	comBat (metaboanalyst)	Seq&comBat (metaboanalyst)	IScorr	IS&Seq	Is&comBat (metaboanalyst)	IS,Seq&comBat (metaboanalyst)	batchCorr			SeqCorr	comBat (metaboanalyst)	Seq&comBat (metaboanalyst)	IScorr	IS&Seq	Is&comBat (metaboanalyst)	IS,Seq&comBat (metaboanalyst)	batchCorr
Average	6.145	-7.12316	-6.26404	-0.474666	-6.57506	0.572229	-6.02189	1.0442		Average	1.9886	326.132	110.61	36.1454	44.0177	205.838	268.658	15.6571
Median	6.08597	-4.00814	-2.89265	0.633646	-3.65184	1.56062	-2.41761	0.474565		Median	0.541111	3.56767	0.261073	46.8919	47.9461	65.268	51.9052	8.45886
Stdev.s	34.2531	16.5454	15.4319	5.83868	17.5609	10.8091	17.5102	13.9056		Stdev.s	8.4897	2796.91	643.14	29.7403	29.6371	506.037	1934.78	25.132
PassedFilter	1515	812	877	1345	702	1428	642	1801		PassedFilter	794	753	800	247	272	184	199	1316
%WorsePostCorr	63.3003	32.5123	35.2338	52.9368	39.1738	55.5322	41.1215	54.8029		%Worse	60.8312	56.9721	51.125	84.6154	89.7059	90.2174	91.4573	79.8632
