# Supplementary material for: Development, characterization and comparisons of targeted and non-targeted metabolomics methods
Source: PLoS One. 2018 Nov 15;13(11):e0207082. doi: 10.1371/journal.pone.0207082 (PMC6237353; doi:10.1371/journal.pone.0207082)
Supplement: S3 Dataset — Post sequence correction with best method (batchCorr) from prestudy for brain & liver and no sequence correction for NIST. (XLSX) [file pone.0207082.s004.xlsx]

## Sheet: S3 Dataset
S3 Dataset. Comparison of analytes detected and quantified using QqQHILIC and OrbiHILIC+
Post sequence correction with best method (batchCorr) from prestudy for brain & liver and no sequence correction for NIST
LIVER																				Summary
																				% better in targeted
	Targeted				Orbitrap				Comparison				Delta-RSD							All	QCseq	QCtest
	All	QCtrain	QCTest		All	QCtrain	QCTest		All	QCtrain	QCTest		All	QCtrain	QCTest				LIVER	100	90.4762	100
Adenine	10.0759	8.87421	6.01178		63.7145	26.8455	81.8237		1	1	1		53.6387	17.9713	75.8119				BRAIN	72.7273	77.2727	54.5455
Alanine	4.00435	5.14891	2.36327		50.0538	9.46931	73.4407		1	1	1		46.0494	4.3204	71.0775				NIST	100
Arginine	10.8364	10.4939	5.70539		44.5333	19.3532	73.5664		1	1	1		33.697	8.85924	67.861
Asparagine	5.19718	5.51244	6.90677		68.2057	49.6708	99.3601		1	1	1		63.0085	44.1584	92.4533
Aspartate	5.46184	7.05077	5.37733		38.0282	19.8076	58.66		1	1	1		32.5664	12.7568	53.2826
b-alanine	4.16929	4.88137	3.3867		32.6862	9.67553	53.196		1	1	1		28.5169	4.79416	49.8093
Citrulline	6.28398	7.14386	2.70393		77.6666	24.123	105.202		1	1	1		71.3826	16.9792	102.498
GABA	6.03385	4.92436	2.79611		26.053	24.3171	29.9649		1	1	1		20.0191	19.3928	27.1688
Glutamate	5.68168	5.72251	5.74041		54.1826	12.4672	79.3866		1	1	1		48.5009	6.74466	73.6462
Glutamine	9.32232	9.16645	4.40407		63.8203	34.2866	88.0826		1	1	1		54.498	25.1202	83.6786
Histidine	7.54442	8.49481	4.47385		40.1753	7.47484	64.9432		1	0	1		32.6309	-1.01997	60.4694
Homoserine	6.05258	4.90355	3.08043		48.3168	14.5334	70.4403		1	1	1		42.2643	9.62983	67.3599
All leucines	7.01004	5.4729	4.03532		22.6233	8.97959	33.6809		1	1	1		15.6133	3.50669	29.6455
Lysine	10.3371	10.1376	5.74195		28.5114	16.3395	41.6801		1	1	1		18.1742	6.20187	35.9382
Phenylalanine	8.13211	5.99433	5.41088		42.5937	9.34614	72.3323		1	1	1		34.4616	3.35181	66.9214
Proline	6.05007	5.58363	5.17232		59.2176	14.1819	89.2711		1	1	1		53.1675	8.59829	84.0988
Serine	5.36429	4.25552	3.4709		61.0597	5.20255	93.2836		1	1	1		55.6954	0.947022	89.8127
Taurine	5.33423	6.28452	4.65551		36.1627	15.5781	53.9991		1	1	1		30.8285	9.29362	49.3436
Tryptophan	12.3258	11.955	8.11121		37.5789	10.2078	56.8519		1	0	1		25.2531	-1.7472	48.7407
Tyrosine	8.97306	8.93384	5.47672		72.6765	17.4129	101.361		1	1	1		63.7035	8.47909	95.8846
Valine	7.09355	4.40934	3.74161		45.809	9.0597	67.2195		1	1	1		38.7155	4.65036	63.4779
	Averages				Averages
	7.204	6.92113	4.70317		48.27	17.0634	70.8451	% better in targeted	100	90.4762	100		41.066	10.1423	66.1419
								n	21	21	21
BRAIN
	Targeted				Orbitrap				Comparison				Delta-RSD
	All	QCtrain	QCTest		All	QCtrain	QCTest		All	QCtrain	QCTest		All	QCtrain	QCTest
Adenine	5.46221	5.56496	8.08655		9.12051	7.348	11.9308		1	1	1		3.6583	1.78304	3.84424
Alanine	5.2641	3.36755	10.1031		5.14103	5.72432	2.00533		0	1	0		-0.123066	2.35677	-8.0978
Arginine	7.50539	7.89716	1.3762		24.8854	12.3756	37.6416		1	1	1		17.3801	4.47849	36.2654
Aspartate	4.78226	3.61362	7.36111		4.29568	3.22372	4.97921		0	0	0		-0.486586	-0.389893	-2.3819
Citrulline	12.2877	10.9144	20.3955		18.7959	15.5006	18.4666		1	1	0		6.50818	4.58617	-1.92884
Creatinine	17.4364	18.8207	20.6553		27.8672	32.8766	10.1176		1	1	0		10.4308	14.0559	-10.5377
Cytosine	9.52704	4.54387	20.0459		18.469	14.8051	29.1271		1	1	1		8.94194	10.2613	9.08118
GABA	4.79601	2.93919	5.63801		96.5528	96.9675	86.1559		1	1	1		91.7568	94.0283	80.5179
Glutamate	4.47675	3.28203	3.86668		5.32268	6.17715	5.93766		1	1	1		0.845931	2.89513	2.07097
Glutamine	10.9283	9.65503	17.8681		80.7075	73.2247	76.9229		1	1	1		69.7792	63.5696	59.0549
Guanine	10.2758	9.67246	14.6053		86.7663	89.1158	115.765		1	1	1		76.4905	79.4433	101.16
Histidine	4.92872	3.96903	4.42973		43.5608	17.5561	57.4576		1	1	1		38.6321	13.5871	53.0278
Homoserine	5.06533	3.6931	8.46996		3.86582	3.8187	3.76764		0	1	0		-1.19951	0.125599	-4.70232
Lysine	7.08214	5.75432	11.9491		22.1154	14.1687	24.6897		1	1	1		15.0332	8.41439	12.7406
All leucine	4.08063	2.39823	8.30201		5.3615	4.82254	6.59762		1	1	0		1.28087	2.42431	-1.7044
Ornithine	8.77103	8.5797	12.3137		35.0712	14.0014	46.0406		1	1	1		26.3001	5.42168	33.7269
Proline	4.41762	5.09431	4.51467		7.43435	5.57194	10.0892		1	1	1		3.01672	0.477626	5.57452
Serine	5.79374	4.49892	10.3352		4.96899	3.63567	6.30617		0	0	0		-0.824749	-0.863247	-4.02903
Taurine	8.91627	7.57027	7.90599		4.33675	3.2632	5.69133		0	0	0		-4.57952	-4.30707	-2.21466
Tyrosine	4.16651	4.28971	4.91548		5.58312	4.32987	6.90625		1	1	1		1.41661	0.040156	1.99077
Uracil	29.0528	18.2759	52.5009		7.29963	4.47423	11.5632		0	0	0		-21.7531	-13.8017	-40.9377
Valine	5.05905	4.9383	6.82991		6.18269	4.88387	6.47984		1	0	0		1.12364	-0.0544342	-0.350067
	Averages				Averages
	8.18526	6.78785	11.9304		23.8047	19.903	26.5745	% better in targeted	71.4286	76.1905	52.381		15.6195	13.1151	14.6441
								n	22
NIST
	Targeted				Orbitrap				Comparison
	All				All				All
Adenine	18.658				112.759				1
Alanine	6.3635				17.1921				1
Arginine	12.372				65.1968				1
Asparagine	4.5235				21.6437				1
Creatinine	10.6762				26.8739				1
Glutamate	18.042				39.2687				1
Histidine	10.2837				54.8887				1
Homoserine	5.78096				16.1777				1
All leucines	7.21072				21.5522				1
Lysine	5.68393				47.316				1
Ornithine	6.65337				51.6115				1
Phenylalanine	6.53448				41.5649				1
Proline	3.32044				16.6564				1
Serine	6.76739				13.5099				1
Taurine	6.34551				18.0362				1
Valine	4.77812				19.9676				1
							% better in targeted		223.529
