# Supplementary material for: Development, characterization and comparisons of targeted and non-targeted metabolomics methods
Source: PLoS One. 2018 Nov 15;13(11):e0207082. doi: 10.1371/journal.pone.0207082 (PMC6237353; doi:10.1371/journal.pone.0207082)
Supplement: S4 Dataset — RSDs listed for OrbiC18+ and QqQFI analysis respectively. (XLSX) [file pone.0207082.s005.xlsx]

## Sheet: S4 Dataset
S4 Dataset. Lipid comparison using lipFrag-script to match known lipid fragments with parent ions identified as lipids through a mass-list comparison. RSDs listed for OrbiC18+ and QqQFI analysis respectively.																														&		: Denotes duplicates in orbitrap-data which would pertain only to
																																one signal in lipidomics. Most probably isomeres with different RTs
0 = less in Orbi, 1 = higher in Orbi
Liver																			NIST										Brain
		Orbitrap				Lipidomics				Better in Targeted = 1				Better in Targeted = 1							Orbitrap		Lipidomics		Better in targeted = 1		Better in targeted = 1
		All	QCtrain	QCtest		All	QCtrain	QCtest		All	QCtrain	QCtest		All	QCtrain	QCtest					All		All		All		All				Orbitrap				Targeted				Better in targeted = 1				Better in targeted = 1
C0						3.02953	2.05491	3.24503											lysoPC a C14:0		9.65019		11.3291		0		-1.6789				RSD All	QCtrain	QCtest		RSD All	QCtrain	QCtest		RSD All	QCtrain	QCtest		RSD All	QCtrain	QCtest				LIVER
C12-OH						7.75261	7.79492	10.6956											lysoPC a C16:0		128.574		7.62528		1		120.949		lysoPC a C10:0						38.6318	42.0587	33.2469												BRAIN
C14						25.6413	28.0027	33.9343											lysoPC a C17:0		45.7937								lysoPC a C14:0		23.3267	12.5007	16.3836		5.93728	6.36295	5.69337		1	1	1		17.3894	6.13777	10.6902				NIST
C14_2						15.491	16.3353	19.7548											lysoPC a C18:0		133.588		9.27324		1		124.315		lysoPC a C16:0		19.4074	12.1919	11.57		5.7852	5.38141	7.47426		1	1	1		13.6222	6.81054	4.09578
C2						6.4184	4.99398	7.8131											lysoPC a C18:0		72.4755		9.27324		1		63.2023		lysoPC a C17:0		23.7941	12.4843	23.9552		14.5026	10.6546	21.154		1	1	1		9.29149	1.82975	2.80117
C2-COOH(C4-OH)						6.67299	5.53466	8.95026											lysoPC a C18:1		15.6714		11.1809		1		4.4905		lysoPC a C17:0		19.8097	11.8041	18.083		14.5026	10.6546	21.154		1	1	0		5.30713	1.14951	-3.07101
C4						4.74368	4.80694	4.99341											lysoPC a C18:2		12.8886		13.587		1		-0.698334		lysoPC a C18:0		19.673	12.5544	15.5608		5.12846	5.14123	5.2642		1	1	1		14.5446	7.41317	10.2966
C4-COOH(C6-OH)						8.28357	7.01249	8.56027											lysoPC a C20:0				22.5331						lysoPC a C18:1		58.2964	39.6122	87.44		5.96261	5.98581	6.92102		1	1	1		52.3338	33.6264	80.519
C5						3.99634	3.64142	5.24377											lysoPC a C20:3				19.2419						lysoPC a C18:1		21.2175	25.1701	11.1172		5.96261	5.98581	6.92102		1	1	1		15.2549	19.1843	4.19615
C5-COOH						7.7987	9.91712	8.78658											lysoPC a C20:4		100.6		15.7255		1		84.8747		lysoPC a C18:2		30.2189	27.8803	31.186		5.83659	5.56887	7.66428		1	1	1		24.3823	22.3115	23.5217
lysoPC a C14:0		16.3239	5.88084	23.2336		4.34772	2.42265	4.29705		1	1	1		11.9762	3.45819	18.9366			lysoPC a C20:5		95.5706		14.3905		1		81.1801		lysoPC a C20:0						13.4815	13.0423	15.531
lysoPC a C16:0		12.196	13.3698	8.40749		4.72736	1.92943	5.25944		1	1	1		7.46865	11.4404	3.14805			lysoPC a C22:5				20.1282						lysoPC a C20:3						12.1918	10.5816	15.4306
lysoPC a C17:0		13.7976	9.15991	17.4533															lysoPC a C22:6		19.7613		12.8527		1		6.90858		lysoPC a C20:4		28.852	18.1672	35.0707		5.28684	4.73802	6.20625		1	1	1		23.5651	13.4291	28.8644
lysoPC a C18:0		23.4298	20.657	27.422		4.95415	2.0917	6.0775		1	1	1		18.4757	18.5653	21.3445			PC aa C28:1				6.92377						lysoPC a C20:5		20.4149	7.61858	28.4456		4.31428	4.51951	4.23735		1	1	1		16.1006	3.09907	24.2082
lysoPC a C18:1		18.9686	14.7325	17.6074		4.87599	2.62634	5.5521		1	1	1		14.0926	12.1061	12.0553			PC aa C30:0		108.238		7.64367		1		100.594		lysoPC a C22:0		23.1964	13.5548	25.3734		5.57395	3.98361	7.5166		1	1	1		17.6225	9.5712	17.8568
lysoPC a C18:2		24.9756	22.5501	30.8709		4.25833	2.58269	5.10903		1	1	1		20.7172	19.9674	25.7619			PC aa C30:2				5.18412						lysoPC a C22:1						8.899	8.26394	8.76797
lysoPC a C20:0						4.9451	4.10089	5.50229											PC aa C32:0		132.471		14.9322		1		117.538		lysoPC a C22:5						6.48213	6.03788	7.40047
lysoPC a C20:3						5.41101	3.97302	6.4138											PC aa C32:1		43.7987		16.4926		1		27.3061		lysoPC a C22:6		46.4575	40.669	52.5779		3.1954	2.37938	4.52547		1	1	1		43.2621	38.2896	48.0524
lysoPC a C20:4		26.359	30.9444	22.6521		4.37003	1.79508	5.20857		1	1	1		21.9889	29.1493	17.4436			PC aa C32:1		75.9972		16.4926		1		59.5046		lysoPC a C24:0		16.6086	7.62656	10.5131		5.90733	5.10116	7.08891		1	1	1		10.7013	2.5254	3.42419
lysoPC a C20:5		14.0603	13.5165	14.525		4.96888	2.32081	6.16094		1	1	1		9.09142	11.1957	8.36402			PC aa C32:2		96.0962		6.03257		1		90.0637		lysoPC a C24:1						4.08149	3.16285	5.6771
lysoPC a C22:0						6.86675	5.581	8.54263											PC aa C34:0		123.606		9.85025		1		113.756		PC aa C26:0		22.4086	14.7851	29.689
lysoPC a C22:1						5.77411	6.81445	4.48553											PC aa C34:1		205.573		7.16772		1		198.405		PC aa C26:0		14.9337	15.5866	13.4911
lysoPC a C22:5						5.4203	3.02772	6.90222											PC aa C34:2		77.3675		5.10128		1		72.2662		PC aa C28:0		17.731	13.1498	19.2618		1.43037	1.52353	0.956896		1	1	1		16.3006	11.6263	18.3049
lysoPC a C22:6		18.2807	8.89694	22.9532		4.59463	1.98901	5.45439		1	1	1		13.6861	6.90792	17.4988			PC aa C34:2		82.2091		5.10128		1		77.1078		PC aa C28:0		6.88032	7.2891	7.4243		1.43037	1.52353	0.956896		1	1	1		5.44995	5.76557	6.4674
lysoPC a C24:1						4.72294	4.92809	5.48965											PC aa C38:0				9.09644						PC aa C28:1						2.56154	2.80671	2.39315
PC aa C28:0		24.8632	10.1262	34.9253		2.4327	1.83073	3.0299		1	1	1		22.4305	8.29547	31.8954			PC aa C38:1		38.6931								PC aa C30:0		16.491	12.2095	22.9081		1.55776	1.47995	1.62303		1	1	1		14.9332	10.7295	21.2851
PC aa C28:1						1.97935	2.04298	2.36018											PC aa C38:2		106.801		23.2861		1		83.5148		PC aa C30:0		15.9861	15.4319	14.0552		1.55776	1.47995	1.62303		1	1	1		14.4284	13.9519	12.4321
PC aa C30:0		16.4379	13.738	15.1907		2.40434	1.59471	2.28807		1	1	1		14.0336	12.1433	12.9026			PC aa C38:3		137.31		4.70513		1		132.605		PC aa C30:0		68.7628	55.9323	34.2296		1.55776	1.47995	1.62303		1	1	1		67.205	54.4523	32.6066
PC aa C30:2						4.01156	4.36108	4.14333											PC aa C38:4		124.682		5.27399		1		119.408		PC aa C30:2						5.36816	3.25445	8.17898
PC aa C32:0		9.50947	2.90423	12.7106		2.13575	2.39067	1.60451		1	1	1		7.37372	0.513557	11.1061			PC aa C38:5		127.418		5.2919		1		122.126		PC aa C32:0		11.0271	9.46226	11.4184		2.30841	2.20382	0.956609		1	1	1		8.71868	7.25844	10.4618
PC aa C32:1		33.2164	39.3852	21.1984		2.14098	2.46394	1.68227		1	1	1		31.0754	36.9212	19.5161			PC aa C40:0				9.15915						PC aa C32:0		31.4827	17.547	36.6528		2.30841	2.20382	0.956609		1	1	1		29.1743	15.3431	35.6962
PC aa C32:2						1.79655	1.95204	1.89752											PC aa C40:3				13.791						PC aa C32:1		37.3056	40.6622	19.9261		1.49107	1.70788	0.750274		1	1	1		35.8146	38.9543	19.1758
PC aa C32:3						2.04797	2.14586	1.93029											PC aa C40:4		128.022		6.34365		1		121.678		PC aa C32:1		33.8626	38.7491	23.3938		1.49107	1.70788	0.750274		1	1	1		32.3715	37.0413	22.6435
PC aa C34:0						11.9245	13.444	12.0661											PC aa C40:4		88.697		6.34365		1		82.3533		PC aa C32:2		19.5951	18.1752	23.5747		1.4596	1.53408	1.5008		1	1	1		18.1355	16.6412	22.0739
PC aa C34:1		119.236	129.668	83.6196		2.20502	2.14216	2.15186		1	1	1		117.031	127.525	81.4677			PC aa C40:5		128.924		4.65618		1		124.267		PC aa C32:2		13.3581	15.1381	10.0397		1.4596	1.53408	1.5008		1	1	1		11.8985	13.6041	8.53889
PC aa C34:1		18.9433	21.652	14.6318		2.20502	2.14216	2.15186		1	1	1		16.7382	19.5098	12.4799			PC aa C40:6		120.857		8.33499		1		112.522		PC aa C32:3						5.46673	5.218	8.84563
PC aa C34:2		107.029	68.3877	110.297		2.4329	2.17354	2.6449		1	1	1		104.596	66.2142	107.652			PC aa C40:6		39.6662		8.33499		1		31.3312		PC aa C34:0		79.8399	83.757	67.2165		2.75304	3.0405	1.8914		1	1	1		77.0868	80.7165	65.3251
PC aa C34:2		77.4962	78.2592	74.0327		2.4329	2.17354	2.6449		1	1	1		75.0633	76.0857	71.3878			PC aa C42:0				16.6515						PC aa C34:1		75.0392	60.1729	76.8198		1.67037	1.96388	0.34884		1	1	1		73.3689	58.209	76.4709
PC aa C34:2		17.8549	21.2801	13.3083		2.4329	2.17354	2.6449		1	1	1		15.422	19.1066	10.6634			PC aa C42:1		142.289								PC aa C34:2		20.9325	23.6208	17.0311		1.29689	1.51597	0.473907		1	1	1		19.6356	22.1048	16.5572
PC aa C38:0						2.31282	1.76151	2.61153											PC aa C42:2		119.18								PC aa C38:0						2.59227	2.8024	2.90228
PC aa C38:1						74.9241	84.5916	59.8615											PC aa C42:4				28.1782						PC aa C38:1						1.40673	1.52607	1.1113
PC aa C38:2		16.6375	20.6968	10.7531		83.753	61.1181	136.377		0	0	0		-67.1155	-40.4213	-125.624			PC aa C42:5				26.965						PC aa C38:2		24.8668	22.8739	22.9426		2.02224	2.33186	1.16297		1	1	1		22.8446	20.5421	21.7796
PC aa C38:3		52.735	53.0445	54.0918		2.69888	2.45417	2.70749		1	1	1		50.0361	50.5903	51.3843			PC ae C30:1				7.64752						PC aa C38:2		78.7032	70.1258	79.8311		2.02224	2.33186	1.16297		1	1	1		76.6809	67.7939	78.6681
PC aa C38:4		23.6033	22.2199	27.3776		2.23594	1.781	2.11249		1	1	1		21.3674	20.4389	25.2651			PC ae C32:1		86.5698						86.5698		PC aa C38:2		23.2922	24.9446	20.1469		2.02224	2.33186	1.16297		1	1	1		21.2699	22.6127	18.9839
PC aa C38:5		45.2689	31.0677	44.4079		2.55225	2.58753	2.82301		1	1	1		42.7167	28.4802	41.5849			PC ae C32:2				7.46992						PC aa C38:3		15.1965	17.2254	9.88222		3.0583	3.48146	2.81398		1	1	1		12.1382	13.744	7.06824
PC aa C38:5		24.0603	21.7759	30.5275		2.55225	2.58753	2.82301		1	1	1		21.5081	19.1884	27.7045			PC ae C34:1		145.035		11.3721		1		133.663		PC aa C38:4		15.4298	13.5705	15.6937		4.13602	4.87981	6.04612		1	1	1		11.2938	8.69068	9.64761
PC aa C38:5		48.9988	38.287	33.2017		2.55225	2.58753	2.82301		1	1	1		46.4465	35.6995	30.3787			PC ae C34:2		120.111		6.38918		1		113.722		PC aa C38:4		25.2477	12.7426	30.778		4.13602	4.87981	6.04612		1	1	1		21.1117	7.86276	24.7319
PC aa C40						2.73095	2.84065	2.99544											PC ae C34:3		114.102		5.56224		1		108.539		PC aa C38:5		9.85296	4.17411	12.3932		1.52767	1.73772	1.34851		1	1	1		8.3253	2.43638	11.0447
PC aa C40:1						6.03142	6.11408	5.10221											PC ae C36:0				19.2893						PC aa C40		99.3767	95.9919	96.155		7.16805	7.70942	10.0503		1	1	1		92.2087	88.2825	86.1047
PC aa C40:2						6.4669	7.16537	6.21087											PC ae C36:1		34.7537		8.27196		1		26.4818		PC aa C40:1		36.5968	42.726	14.1303		3.2165	2.39627	4.18989		1	1	1		33.3803	40.3297	9.94045
PC aa C40:3						4.81831	5.4533	4.32379											PC ae C36:2		109.109		6.32812		1		102.781		PC aa C40:1		70.7815	70.1171	79.582		3.2165	2.39627	4.18989		1	1	1		67.565	67.7208	75.3921
PC aa C40:4						3.57827	3.93185	3.82216											PC ae C36:3				7.61373						PC aa C40:2						2.95527	3.0935	2.25123
PC aa C40:5		4.49171	2.23096	6.1597		2.79784	2.85687	2.57409		1	0	1		1.69387	-0.62591	3.58561			PC ae C36:4		136.736		8.55348		1		128.182		PC aa C40:3		21.6075	19.5812	17.7169		3.04338	3.43713	1.39848		1	1	1		18.5641	16.1441	16.3185
PC aa C40:5		45.8473	50.9415	38.5343		2.79784	2.85687	2.57409		1	1	1		43.0494	48.0846	35.9602			PC ae C36:5		134.041		5.92716		1		128.114		PC aa C40:4		66.6013	64.8624	69.4287		8.51669	9.3681	8.57764		1	1	1		58.0846	55.4943	60.8511
PC aa C40:6		35.5696	29.3559	42.2901		2.26658	2.30329	2.38203		1	1	1		33.303	27.0526	39.908			PC ae C36:5		38.5402		5.92716		1		32.6131		PC aa C40:5		35.0764	27.9689	53.9331		5.36694	5.85722	8.10975		1	1	1		29.7095	22.1117	45.8233
PC aa C42:0						2.78094	1.82029	3.19582											PC ae C38:0				12.2779						PC aa C40:6		14.6799	6.7495	24.5005		3.36776	4.00255	2.12511		1	1	1		11.3122	2.74695	22.3754
PC aa C42:1						2.61864	2.54244	2.63237											PC ae C38:1				7.3461						PC aa C40:6		62.559	10.7818	78.6341		3.36776	4.00255	2.12511		1	1	1		59.1913	6.77929	76.509
PC aa C42:2						6.10164	5.27711	4.67119											PC ae C38:2				7.69011						PC aa C42:0						32.7707	37.6301	38.8798
PC aa C42:4						6.38268	7.47803	6.9217											PC ae C38:3				9.54291						PC aa C42:1		56.8203	62.4067	72.9889		3.92862	4.01553	5.3598		1	1	1		52.8917	58.3912	67.6291
PC aa C42:5						7.23632	8.12545	8.22079											PC ae C38:4		153.54		6.22859		1		147.312		PC aa C42:1		53.0471	46.811	66.9725		3.92862	4.01553	5.3598		1	1	1		49.1185	42.7955	61.6127
PC aa C42:6		29.8553	33.2091	26.286		3.43534	3.32603	3.6313		1	1	1		26.42	29.883	22.6547			PC ae C38:4		34.1285		6.22859		1		27.8999		PC aa C42:2		34.8201	38.2768	27.9649		2.47442	2.68889	1.85182		1	1	1		32.3457	35.5879	26.1131
PC ae C30:0						3.22688	3.908	2.45276											PC ae C38:5		39.286		6.11827		1		33.1678		PC aa C42:4						2.75771	2.8293	1.37524
PC ae C30:1						2.8046	2.5888	3.18926											PC ae C38:5		129.552		6.11827		1		123.434		PC aa C42:5		45.1004	39.2718	51.699		3.10754	2.86895	4.63346		1	1	1		41.9929	36.4028	47.0655
PC ae C32:2						3.5811	3.84258	3.53595											PC ae C38:6		108.275		6.74456		1		101.531		PC aa C42:6		16.4499	11.0414	22.4277		2.88225	2.72422	2.84199		1	1	1		13.5677	8.3172	19.5857
PC ae C34:1						2.32817	1.87459	2.30557											PC ae C40:1				8.0161						PC ae C30:0		10.1708	5.56323	14.4099		3.80001	4.42543	2.52415		1	1	1		6.37076	1.13779	11.8857
PC ae C34:2						2.05136	1.50761	1.85791											PC ae C42:0				14.9658						PC ae C30:1						4.75411	5.07141	4.15502
PC ae C34:3						1.95086	1.56377	2.23565											PC ae C42:1				17.1201						PC ae C32:1		13.6426	14.5734	11.5056
PC ae C34:4						2.83021	3.01215	2.45931											PC ae C42:2				16.8377						PC ae C32:2		68.003	67.4647	61.7701		2.80161	2.81828	3.42292		1	1	1		65.2014	64.6464	58.3472
PC ae C36:0						3.07288	2.81812	3.58158											PC ae C42:3				9.69907						PC ae C32:2		13.3613	9.26318	14.6772		2.80161	2.81828	3.42292		1	1	1		10.5597	6.4449	11.2543
PC ae C36:1						2.31942	2.4446	2.39398											PC ae C42:4				9.37381						PC ae C32:2		15.542	13.6958	19.3588		2.80161	2.81828	3.42292		1	1	1		12.7404	10.8775	15.9359
PC ae C36:2						2.47098	2.26298	2.77329											PC ae C42:5				6.986						PC ae C34:1		24.946	27.3593	18.745		1.68336	1.96078	0.659057		1	1	1		23.2626	25.3985	18.086
PC ae C36:3		8.768	6.24476	9.84238		2.13485	1.78611	2.24967		1	1	1		6.63315	4.45864	7.59271			SM (d18:0/C16:0)		40.4406								PC ae C34:1		9.69372	5.7469	11.7394		1.68336	1.96078	0.659057		1	1	1		8.01037	3.78612	11.0803
PC ae C36:4						3.09519	2.29178	2.75347											SM (d18:0/C16:1)		43.8159		7.30059		1		36.5153		PC ae C34:2		15.9985	11.8595	19.127		2.69017	3.08032	1.46681		1	1	1		13.3083	8.77919	17.6602
PC ae C36:5		31.6879	30.8498	33.3669		2.07799	1.9337	2.04027		1	1	1		29.6099	28.9161	31.3266			SM (d18:0/C18:0)		74.1977		7.03387		1		67.1638		PC ae C34:2		61.2868	73.3977	61.2311		2.69017	3.08032	1.46681		1	1	1		58.5967	70.3174	59.7643
PC ae C38:0						2.30176	2.10258	2.71525											SM (d18:0/C18:1)		20.8389		6.40819		1		14.4307		PC ae C34:3		9.68492	5.81696	8.10165		5.72573	6.13174	6.632		1	0	1		3.95919	-0.314773	1.46965
PC ae C38:1						2.9723	2.36359	3.73966											SM (d18:0/C18:1)		26.5149		6.40819		1		20.1067		PC ae C34:3		126.21	119.009	111.775		5.72573	6.13174	6.632		1	1	1		120.484	112.877	105.143
PC ae C38:2						3.56399	3.77957	3.76931											SM (d18:1/C24:0)				13.3639						PC ae C34:4		118.106	115.37	105.168		27.1479	32.1233	43.4047		1	1	1		90.9582	83.2469	61.7631
PC ae C38:3						5.20015	5.84798	5.97161											SM (d18:1/C24:1)		145.063		6.54804		1		138.515		PC ae C34:4		14.3923	16.882	7.81076		27.1479	32.1233	43.4047		0	0	0		-12.7556	-15.2413	-35.594
PC ae C38:4						3.04735	2.77095	3.14328											SM (d18:1/C26:1)				20.5561						PC ae C36:0						31.5487	31.8495	39.6718
PC ae C38:5		47.0303	50.4786	45.5066		1.91953	1.75044	2.00337		1	1	1		45.1108	48.7282	43.5032			SM (OH) (d18:0/C22:2)				18.6712						PC ae C36:1		65.6083	60.4691	78.653		2.4917	2.90302	2.63238		1	1	1		63.1166	57.5661	76.0206
PC ae C38:5		21.6227	27.4748	26.6854		1.91953	1.75044	2.00337		1	1	1		19.7031	25.7243	24.6821									All				PC ae C36:2		9.38697	8.45133	10.3423		2.97042	3.01195	3.13683		1	1	1		6.41655	5.43938	7.20548
PC ae C38:6		35.2068	37.2801	34.7868		1.896	1.67958	2.17545		1	1	1		33.3108	35.6006	32.6113				<LOQ/Not found in Orbitrap	29	<LOQ in lipidomics	6		97.7778		83.492		PC ae C36:2		17.2167	15.3126	12.5138		2.97042	3.01195	3.13683		1	1	1		14.2463	12.3007	9.37697
PC ae C38:6		23.2554	20.4197	25.5476		1.896	1.67958	2.17545		1	1	1		21.3594	18.7401	23.3721									45				PC ae C36:2		9.51225	8.70946	9.92235		2.97042	3.01195	3.13683		1	1	1		6.54183	5.69752	6.78552
PC ae C38:6		99.0975	41.9618	112.744		1.896	1.67958	2.17545		1	1	1		97.2015	40.2822	110.569					Orbitrap		Lipidomics						PC ae C36:3		52.7182	45.7847	55.9981		12.2066	13.2174	13.4092		1	1	1		40.5116	32.5673	42.5889
PC ae C40:1						2.68652	2.65488	2.74063												Average	92.0923		8.66868						PC ae C36:3		24.8766	25.708	25.103		12.2066	13.2174	13.4092		1	1	1		12.67	12.4907	11.6938
PC ae C42:0						3.45425	3.25251	3.75322																					PC ae C36:4		25.2151	16.1909	25.201		12.3083	13.585	14.7371		1	1	1		12.9068	2.60587	10.464
PC ae C42:1						2.78279	3.01699	2.92881																					PC ae C36:5		31.4436	33.5753	23.2777		4.38577	4.90614	5.31565		1	1	1		27.0579	28.6692	17.9621
PC ae C42:2						3.60478	3.8842	3.39377																					PC ae C36:5		34.6612	36.3904	21.0827		4.38577	4.90614	5.31565		1	1	1		30.2754	31.4843	15.767
PC ae C42:3						2.56451	2.06491	3.17077																					PC ae C38:0						2.55634	2.78419	2.57252
PC ae C42:4						2.47769	2.15864	2.90631																					PC ae C38:1		45.0047	34.9039	66.9269		6.7898	6.77795	7.42759		1	1	1		38.2149	28.126	59.4993
PC ae C42:5						6.48788	6.69941	5.79727																					PC ae C38:2						6.20536	6.44492	5.36105
PC ae C44:3						4.31956	4.98392	3.16494																					PC ae C38:3						18.2098	19.5219	20.3148
PC ae C44:4						3.19592	1.80781	4.18158																					PC ae C38:4		16.8299	12.6535	19.8122		4.67054	5.42743	3.10537		1	1	1		12.1594	7.22606	16.7069
PC ae C44:5						2.76002	2.56087	2.90723																					PC ae C38:4		62.959	48.2646	92.6875		4.67054	5.42743	3.10537		1	1	1		58.2885	42.8372	89.5821
SM (d18:0/C16:0)																													PC ae C38:5		154.082	166.625	106.522		1.8694	2.03788	1.07221		1	1	1		152.213	164.588	105.45
SM (d18:0/C16:1)		24.2572	26.849	20.9012		3.07612	2.41522	2.97373		1	1	1		21.1811	24.4338	17.9274													PC ae C38:5		15.6056	8.85801	25.079		1.8694	2.03788	1.07221		1	1	1		13.7362	6.82013	24.0068
SM (d18:0/C18:0)						20.8636	24.5553	15.557																					PC ae C38:6		36.0769	35.4101	31.7384		1.92199	1.66891	1.54298		1	1	1		34.1549	33.7412	30.1955
SM (d18:0/C18:1)		28.1212	26.9962	29.5338		3.80495	4.21294	2.70512		1	1	1		24.3162	22.7833	26.8287													PC ae C38:6		8.26662	7.66249	9.42307		1.92199	1.66891	1.54298		1	1	1		6.34463	5.99357	7.88008
SM (d18:1/C24:0)						5.36199	2.44818	6.61351																					PC ae C38:6		51.7791	18.1448	80.5921		1.92199	1.66891	1.54298		1	1	1		49.8572	16.4759	79.0491
SM (d18:1/C24:1)						3.44902	3.0355	2.98653																					PC ae C40:1						2.61864	2.70422	2.21682
SM (d18:1/C26:0)						22.1027	27.0219	22.9162																					PC ae C42:0						6.94884	8.0261	5.88052
SM (d18:1/C26:1)						6.66203	6.74483	6.20366																					PC ae C42:1						4.31758	4.98775	2.76675
SM (OH) (d18:0/C22:2)						13.6019	14.5688	14.3994																					PC ae C42:2						3.20692	3.82	3.10811
										All	QCtrain	QCtest		All	Qcseq	QCtest													PC ae C42:3						4.9977	5.62969	3.69544
	<LOQ/Not found in Orbitrap	66			<LOQ in lipidomics	2			%	97.2222	94.4444	97.2222	%	29.224	26.4684	26.7671													PC ae C42:4						3.0119	3.3648	1.73142
									n	36	36	36																	PC ae C42:5						13.0818	14.8849	13.0586
		All	QCtrain	QCtest		All	QCtrain	QCtest		35	34	35																	PC ae C44:3						15.7107	17.5796	21.0577
	Average RSDs	34.036	30.2037	33.337		5.17174	3.89414	6.81365																					PC ae C44:4						14.8956	17.5396	20.1435
																													PC ae C44:5						2.46737	2.83117	1.27621
																													SM (d18:0/C16:1)		13.7817	8.08948	19.0554		4.30078	4.32863	4.71624		1	1	1		9.48091	3.76085	14.3391
																													SM (d18:0/C18:0)		9.57229	5.80375	14.7204		6.12681	6.11155	6.90387		1	0	1		3.44548	-0.307802	7.81657
																													SM (d18:0/C18:1)						9.69421	10.0359	11.9424
																													SM (d18:1/C24:0)		57.4	44.2875	24.0174		24.6658	26.2284	37.4278		1	1	0		32.7342	18.059	-13.4104
																													SM (d18:1/C24:1)		79.2608	65.2306	96.6913		5.43716	5.65304	4.80347		1	1	1		73.8236	59.5776	91.8879
																													SM (d18:1/C26:0)						4.41549	5.02022	2.521
																													SM (d18:1/C26:1)		35.7447	38.4605	28.2834		126.341	124.512	110.298		0	0	0		-90.5965	-86.0518	-82.0143
																													SM (OH) (d18:0/C22:2)						59.5326	58.7066	60.002
																																		< LOQ , duplets considered	6				RSD All	QCtrain	QCtest		RSD All	QCtrain	QCtest
																																							98.7342	96.2025	96.2025		30.9692	26.1349	29.9559
																															All	QCtrain	QCtest		All	QCtrain	QCtest		81	81	81
																														Average RSDs	36.4206	31.7505	36.427		6.816	7.02029	7.40787		79	77	77
[truncated: 3 more columns]
