# Supplementary material for: Development, characterization and comparisons of targeted and non-targeted metabolomics methods
Source: PLoS One. 2018 Nov 15;13(11):e0207082. doi: 10.1371/journal.pone.0207082 (PMC6237353; doi:10.1371/journal.pone.0207082)
Supplement: S1 Description — (XLSX) [file pone.0207082.s006.xlsx]

## Sheet: S1 Description
S1 Description. Compound discoverer workflow settings and example of peak integration
																								Figure A & B. Questionable peak integration
Compound Discoverer 2.0 analysis												Compound Discoverer 2.1 analysis
Created with Discoverer version: 2.0.0.303												Created with Discoverer version: 2.1.0.398
------------------------------------------------------------------												------------------------------------------------------------------
Processing node 1: Select Spectra												Processing node 1: Select Spectra
------------------------------------------------------------------												------------------------------------------------------------------
1. General Settings:												1. General Settings:
Precursor Selection: Use MS(n - 1) Precursor												Precursor Selection: Use MS1 Precursor
- Use New Precursor Reevaluation: True												- Use New Precursor Reevaluation: True
- Use Isotope Pattern in Precursor Reevaluation: True												- Use Isotope Pattern in Precursor Reevaluation: True
												- Store Chromatograms: False
2. Spectrum Properties Filter:
- Lower RT Limit: 0												2. Spectrum Properties Filter:
- Upper RT Limit: 0												- Lower RT Limit: 0
- First Scan: 0												- Upper RT Limit: 0
- Last Scan: 0												- First Scan: 0
Ignore Specified Scans: (not Specified)												- Last Scan: 0
- Lowest Charge State: 0												Ignore Specified Scans: (not Specified)
- Highest Charge State: 0												- Lowest Charge State: 0
- Min. Precursor Mass: 100 Da												- Highest Charge State: 0
- Max. Precursor Mass: 5000 Da												- Min. Precursor Mass: 50 Da
- Total Intensity Threshold: 0												- Max. Precursor Mass: 5000 Da
- Minimum Peak Count: 1												- Total Intensity Threshold: 0
												- Minimum Peak Count: 1
3. Scan Event Filters:
Mass Analyzer: (not Specified)												3. Scan Event Filters:
MS Order: Any												Mass Analyzer: (not Specified)
Activation Type: (not Specified)												MS Order: Any
- Min. Collision Energy: 0												Activation Type: Any
- Max. Collision Energy: 1000												- Min. Collision Energy: 0
Scan Type: Any												- Max. Collision Energy: 1000
Polarity Mode: (not Specified)												Scan Type: Any
												Polarity Mode: Any
4. Peak Filters:
- S/N Threshold (FT-only): 10												4. Peak Filters:
												- S/N Threshold (FT-only): 3
5. Replacements for Unrecognized Properties:
- Unrecognized Charge Replacements: 1												5. Replacements for Unrecognized Properties:
Unrecognized Mass Analyzer Replacements: ITMS												- Unrecognized Charge Replacements: 1
Unrecognized MS Order Replacements: MS2												Unrecognized Mass Analyzer Replacements: ITMS
Unrecognized Activation Type Replacements: CID												Unrecognized MS Order Replacements: MS2
- Unrecognized Polarity Replacements: +												Unrecognized Activation Type Replacements: CID
- Unrecognized MS Resolution@200 Replacements: 60000												- Unrecognized Polarity Replacements: +
- Unrecognized MSn Resolution@200 Replacements: 30000												- Unrecognized MS Resolution@200 Replacements: 60000
												- Unrecognized MSn Resolution@200 Replacements: 30000
------------------------------------------------------------------
Processing node 2: Align Retention Times												------------------------------------------------------------------
------------------------------------------------------------------												Processing node 2: Align Retention Times
1. General Settings:												------------------------------------------------------------------
Alignment Model: Adaptive curve												1. General Settings:
- Maximum Shift [min]: 1												Alignment Model: Adaptive curve
- Mass Tolerance: 5 ppm												Alignment Fallback: Use Linear Model
												- Maximum Shift [min]: 1
------------------------------------------------------------------												- Shift Reference File: True
Processing node 3: Detect Unknown Compounds												- Mass Tolerance: 4 ppm
------------------------------------------------------------------												- Remove Outlier: True
1. General Settings:
- Mass Tolerance [ppm]: 5 ppm												------------------------------------------------------------------
- Intensity Tolerance [%]: 30												Processing node 3: Detect Unknown Compounds
- S/N Threshold: 3												------------------------------------------------------------------
- Min. Peak Intensity: 2000000												1. General Settings:
- Ions: <AbstractIons Version="1">												- Mass Tolerance [ppm]: 4 ppm
<AbstractIon ID="15" ComponentsString="2M+ACN+H" />												- Intensity Tolerance [%]: 30
<AbstractIon ID="16" ComponentsString="2M+ACN+Na" />												- S/N Threshold: 3
<AbstractIon ID="31" ComponentsString="2M+FA-H" />												- Min. Peak Intensity: 120000
<AbstractIon ID="7" ComponentsString="2M+H" />												- Ions:
<AbstractIon ID="12" ComponentsString="2M+K" />													[2M+ACN+H]+1
<AbstractIon ID="13" ComponentsString="2M+Na" />													[2M+ACN+Na]+1
<AbstractIon ID="14" ComponentsString="2M+NH4" />													[2M+FA-H]-1
<AbstractIon ID="33" ComponentsString="2M-H" />													[2M+H]+1
<AbstractIon ID="32" ComponentsString="2M-H+HAc" />													[2M+K]+1
<AbstractIon ID="17" ComponentsString="M+2H" />													[2M+Na]+1
<AbstractIon ID="22" ComponentsString="M+3H" />													[2M+NH4]+1
<AbstractIon ID="18" ComponentsString="M+ACN+2H" />													[2M-H]-1
<AbstractIon ID="8" ComponentsString="M+ACN+H" />													[2M-H+HAc]-1
<AbstractIon ID="11" ComponentsString="M+ACN+Na" />													[M+2H]+2
<AbstractIon ID="28" ComponentsString="M+Cl" />													[M+3H]+3
<AbstractIon ID="10" ComponentsString="M+DMSO+H" />													[M+ACN+2H]+2
<AbstractIon ID="25" ComponentsString="M+FA-H" />													[M+ACN+H]+1
<AbstractIon ID="1" ComponentsString="M+H" />													[M+ACN+Na]+1
<AbstractIon ID="19" ComponentsString="M+H+K" />													[M+Cl]-1
<AbstractIon ID="9" ComponentsString="M+H+MeOH" />													[M+DMSO+H]+1
<AbstractIon ID="20" ComponentsString="M+H+Na" />													[M+FA-H]-1
<AbstractIon ID="21" ComponentsString="M+H+NH4" />													[M+H]+1
<AbstractIon ID="3" ComponentsString="M+H-H2O" />													[M+H+K]+2
<AbstractIon ID="6" ComponentsString="M+H-NH3" />													[M+H+MeOH]+1
<AbstractIon ID="4" ComponentsString="M+K" />													[M+H+Na]+2
<AbstractIon ID="2" ComponentsString="M+Na" />													[M+H+NH4]+2
<AbstractIon ID="5" ComponentsString="M+NH4" />													[M+H-H2O]+1
<AbstractIon ID="29" ComponentsString="M-2H" />													[M+H-NH3]+1
<AbstractIon ID="30" ComponentsString="M-2H+K" />													[M+K]+1
<AbstractIon ID="23" ComponentsString="M-H" />													[M+Na]+1
<AbstractIon ID="26" ComponentsString="M-H+HAc" />													[M+NH4]+1
<AbstractIon ID="27" ComponentsString="M-H+TFA" />													[M-2H]-2
<AbstractIon ID="24" ComponentsString="M-H-H2O" />													[M-2H+K]-1
</AbstractIons>													[M-H]-1
- Min. Element Counts: C													[M-H+HAc]-1
Max. Element Counts :#REF! [13]C H190 BR3 CL4 D3 K2 N10 [15]N NA2 O15 P2 S5													[M-H+TFA]-1
													[M-H-H2O]-1
2. Peak Detection:												- Base Ions: [M+H]+1; [M-H]-1
- Filter Peaks: True												- Min. Element Counts: C
- Max. Peak Width [min]: 0.5												Max. Element Counts: C90 [13]C H190 BR3 CL4 D5 K2 #REF! [15]N NA2 #REF! P2 S5
- Remove Singlets: True
- Min. # Scans per Peak: 5												2. Peak Detection:
- Min. # Isotopes: 1												- Filter Peaks: True
												- Max. Peak Width [min]: 0.5
------------------------------------------------------------------												- Remove Singlets: True
Processing node 4: Group Unknown Compounds												- Min. # Scans per Peak: 5
------------------------------------------------------------------												- Min. # Isotopes: 1
1. Compound Consolidation:
- Mass Tolerance: 5 ppm												------------------------------------------------------------------
- RT Tolerance [min]: 0.05												Processing node 4: Group Unknown Compounds
												------------------------------------------------------------------
2. Best Compound Selection:												1. Compound Consolidation:
- Rule #1: MS Order												- Mass Tolerance: 4 ppm
- Rule #2: Ion Type												- RT Tolerance [min]: 0.5
Preferred MS Order: MS2
- Preferred Ion: <AbstractIons Version="1">												2. Fragment Data Selection:
<AbstractIon ID="1" ComponentsString="M+H" />												- Preferred Ions: [M+H]+1; [M-H]-1
</AbstractIons>
												------------------------------------------------------------------
------------------------------------------------------------------												Processing node 13: Search mzCloud
Processing node 5: Fill Gaps												------------------------------------------------------------------
------------------------------------------------------------------												1. Search Settings:
1. General Settings:												- Compound Classes:
- Mass Tolerance: 5 ppm													All
- RT Tolerance [min]: 0.05													Counterfeit Drug (Therapeutic)
- S/N Threshold: 8													Drugs of Abuse/Illegal Drugs
- Persist Gap Details: True													Endogenous Metabolites
- Use Real Peak Detection: True													Excipients/Additives/Colorants
													Extractables/Leachables
------------------------------------------------------------------													Illegal Additives
Processing node 6: Mark Background Compounds													Industrial Chemicals
------------------------------------------------------------------													Nanomaterials
1. General Settings:													Natural Products/Medicines
- Max. Sample/Blank: 5													Natural Toxins
- Max. Blank/Sample: 0													Perflourinated Hydrocarbons
- Hide Background: True													Personal Care Products/Cosmetics
													Pesticides/Herbicides
------------------------------------------------------------------													Small Molecule Chemicals
Processing node 13: Search mzCloud													Sports Doping Drugs
------------------------------------------------------------------													Steroids/Vitamins/Hormones
1. Search Settings:													Textile Chemicals/Auxiliary/Dyes
Compound Classes: All													Therapeutics/Prescription Drugs
- Match Ion Activation Type: True												- Match Ion Activation Type: False
Match Ion Activation Energy: Match with Tolerance												Match Ion Activation Energy: Match with Tolerance
- Ion Activation Energy Tolerance: 20												- Ion Activation Energy Tolerance: 40
- Apply intensity threshold: True												- Apply Intensity Threshold: True
- Precursor Mass Tolerance: 10 ppm												- Precursor Mass Tolerance: 10 ppm
- FT Fragment Mass Tolerance: 10 ppm												- FT Fragment Mass Tolerance: 10 ppm
- IT Fragment Mass Tolerance: 0.4 Da												- IT Fragment Mass Tolerance: 0.4 Da
Search Algorithm: HighChem HighRes												Identity Search: HighChem HighRes
Library: Reference												Similarity Search: None
Post Processing: Recalibrated												Library: Reference
- Match factor threshold: 50												Post Processing: Recalibrated
- Max. # results per compound and spectrum: 10												- Match Factor Threshold: 50
												- Max. # Results: 10
2. Compound Annotation:
- Assignment Threshold: 90												------------------------------------------------------------------
- Assign Component Names: True												Processing node 14: Fill Gaps
												------------------------------------------------------------------
------------------------------------------------------------------												1. General Settings:
Processing node 8: Predict Compositions												- Mass Tolerance: 4 ppm
------------------------------------------------------------------												- S/N Threshold: 8
1. Prediction Settings:												- Use Real Peak Detection: True
- Mass Tolerance: 5 ppm
- Min. Element Counts: C H												------------------------------------------------------------------
Max. Element Counts :#REF! H190 BR3 CL4 N10 O15 P2 S5												Processing node 15: Search mzVault
- Min. RDBE: -1												------------------------------------------------------------------
- Max. RDBE: 40												1. Search Settings:
- Min. H/C: 0.1												- mzVault Library: mzVault February 2017.db
- Max. H/C: 3												Compound Classes: All
- Max. # Candidates: 10												- Match Ion Activation Type: True
												Match Ion Activation Energy: Match with Tolerance
2. Pattern Matching:												- Ion Activation Energy Tolerance: 20
- Intensity Tolerance [%]: 30												- Match Ionization Method: True
- Intensity Threshold [%]: 0.1												- Apply Intensity Threshold: True
- Min. # Isotopes: 2												- Remove Precursor Ion: True
- Min. Spectral Fit [%]: 10												- Precursor Mass Tolerance: 10 ppm
												- FT Fragment Mass Tolerance: 10 ppm
------------------------------------------------------------------												- IT Fragment Mass Tolerance: 0.4 Da
Processing node 9: Map to KEGG Pathways												- Match Analyzer Type: True
------------------------------------------------------------------												Search Algorithm: HighChem HighRes
1. By Mass Search Settings:												- Match Factor Threshold: 50
- Mass Tolerance: 5 ppm												- Max. # Results: 10
2. By Formula Search Settings:												------------------------------------------------------------------
- Max. # of Predicted Compositions to be searched per Compound: 3												Processing node 8: Predict Compositions
												------------------------------------------------------------------
3. General Settings:												1. Prediction Settings:
- Max. # Pathways in 'Pathways' column: 20												- Mass Tolerance: 4 ppm
												- Min. Element Counts: C H
------------------------------------------------------------------												Max. Element Counts: C90 H190 BR3 CL4 K2 #REF! NA2 #REF! P2 S5
Processing node 10: Search ChemSpider												- Min. RDBE: -1
------------------------------------------------------------------												- Max. RDBE: 40
1. Search Settings:												- Min. H/C: 0.1
- Mass Tolerance: 5 ppm												- Max. H/C: 3
- Database(s): BioCyc; Human Metabolome Database; KEGG												- Max. # Candidates: 10
- Max. # of results per compound: 100												- Max. # Internal Candidates: 200
- Max. # of Predicted Compositions to be searched per Compound: 3
- Result Order (for Max. # of results per compound): Order By Reference Count (DESC)												2. Pattern Matching:
												- Intensity Tolerance [%]: 30
2. Predicted Composition Annotation:												- Intensity Threshold [%]: 0.1
- Check All Predicted Compositions: False												- S/N Threshold: 3
												- Min. Spectral Fit [%]: 10
------------------------------------------------------------------												- Min. Pattern Cov. [%]: 90
Processing node 11: Search Mass Lists												- Use Dynamic Recalibration: True
------------------------------------------------------------------
1. Search Settings:												3. Fragments Matching:
- Input file(s): <Items><Item SHA512="52-3B-33-F6-7B-29-A8-71-98-E2-32-2B-E9-08-3C-CF-15-77-E8-89-51-E1-1E-6F-DB-DC-BA-D3-49-35-36-9E" Type="CsvFile" Guid="b94d384d-d617-4e07-9f80-0da21cb7925c" FileID="37" /><Item SHA512="7B-8D-B1-33-59-1C-59-90-05-E1-B1												- Use Fragments Matching: True
- Mass Tolerance: 5 ppm												- Mass Tolerance: 5 ppm
- Show extra Fields as Columns: False												- S/N Threshold: 3
- Consider Retention Time: False
- RT Tolerance : 0.05												------------------------------------------------------------------
												Processing node 10: Search ChemSpider
------------------------------------------------------------------												------------------------------------------------------------------
Processing node 18: Merge Features												1. Search Settings:
------------------------------------------------------------------												- Mass Tolerance: 5 ppm
1. Peak Consolidation:												- Database(s):
- Mass Tolerance: 5 ppm													BioCyc
- RT Tolerance [min]: 0.05													Human Metabolome Database
													KEGG
------------------------------------------------------------------													LipidMAPS
Processing node 12: Differential Analysis													PubChem
------------------------------------------------------------------													SMPDB Small Molecule Pathway Database
1. General Settings:												- Max. # of results per compound: 100
- Log10 Transform Values: True												- Max. # of Predicted Compositions to be searched per Compound: 3
- Calculate p-value: True												- Result Order (for Max. # of results per compound): Order By Reference Count (DESC)
												2. Predicted Composition Annotation:
												- Check All Predicted Compositions: False
												------------------------------------------------------------------
												Processing node 11: Search Mass Lists
												------------------------------------------------------------------
												1. Search Settings:
												- Input file(s): Endogenous Metabolites database 4400 compounds.csv
												- Mass Tolerance: 5 ppm
												- Show extra Fields as Columns: False
												- Consider Retention Time: False
												- RT Tolerance : 0.6
												------------------------------------------------------------------
												Processing node 12: Differential Analysis
												------------------------------------------------------------------
												1. General Settings:
												- Log10 Transform Values: True
												------------------------------------------------------------------
												Processing node 16: Assign Compound Annotations
												------------------------------------------------------------------
												1. General Settings:
												- Mass Tolerance: 5 ppm
												2. Data Sources:
												- Data Source #1: mzCloud Search
												- Data Source #2: Predicted Compositions
												- Data Source #3: MassList Match
												- Data Source #4: ChemSpider Search
