# Supplementary material for: Development, characterization and comparisons of targeted and non-targeted metabolomics methods
Source: PLoS One. 2018 Nov 15;13(11):e0207082. doi: 10.1371/journal.pone.0207082 (PMC6237353; doi:10.1371/journal.pone.0207082)
Supplement: S1 Table — (XLSX) [file pone.0207082.s007.xlsx]

## Sheet: S1 Table
Table 1. Database references, chemical formulas,				BEH Amide (HILIC)-MS/MS
exact mass parent ion [M+H]+ m/z, qualitative ions,				FI-MS/MS
respective coll. energy, RF lens voltage
S1 Table. All features potentially analyzed using the two targeted methods (QqQHILIC & QqQFI)
Number	Target Class	Target	Abreviation	HMDB	PubChem	ChEBI	KEGG	METLIN	Chemical Formula [M+H]+	Parent ion (Exact mass)	Product ion	Qualitative Ions	Coll. Energy (V)	RF Lens (V)
1	Amino Acids	Alanine	Ala	HMDB00161	5950	16977	C00041	-	C3H8NO2	90.0555	44.35		15.1	36
2	Amino Acids	Serine	Ser	HMDB00187	5951	17115	C00065	5203	C3H8NO3	106.05	44.25		27.1	59
3	Amino Acids	Proline	Pro	HMDB00162	145742	17203	C00148	29	C5H10NO2	116.071	68.1	70.23	42; 33	33
4	Amino Acids	Valine	Val	HMDB00883	6287	16414	C00183	5842	C5H12NO2	118.087	72.22	55.25	15.6; 22.6	30
5	Amino Acids	Alloisoleucine	Aleu	HMDB00557	99288	43433	-	-	C6H14NO2	132.102	86.22		12.6	38
6	Amino Acids	Isoleucine	Ile	HMDB00172	6306	17191	C00407	5193	C6H14NO2	132.102	86.22		12.6	38
7	Amino Acids	Leucine	Leu	HMDB00687	6106	15603	C00123	24	C6H14NO2	132.102	86.22		12.6	38
8	Amino Acids	Asparagine	Asn	HMDB00168	6267	17196	C00152	14	C4H9N2O3	133.061	74.1	70.15; 87.15; 115.95	19.1; 21.6; 13.6; 11.1	37
9	Amino Acids	Aspartate	Asp	HMDB00191	5960	17053	C00049	5206	C4H8NO4	134.045	74		15	40
10	Amino Acids	Glutamine	Gln	HMDB00641	5961	18050	C00064	5614	C5H11N2O3	147.077	84.2	130.13	20.6; 9.1	33
11	Amino Acids	Lysine	Lys	HMDB00182	5962	18019	C00047	5200	C6H15N2O2	147.113	84.2		13.6	59
12	Amino Acids	Glutamate	Glu	HMDB03339	23327	15966	C00217	6895	C5H10NO4	148.061	84.07		18.6	30
13	Amino Acids	Methionine	Met	HMDB00696	6137	16643	C00073	5664	C5H12NO2S	150.059	133.07	56.20; 61.18; 104.08	12.1; 21.1; 25.6; 13.1	39
14	Amino Acids	Histidine	His	HMDB00177	6274	15971	C00135	21	C6H10N3O2	156.077	110.05	81.13; 93.20	17.6; 40.6; 29.6	47
15	Amino Acids	Phenylalanine	Phe	HMDB00159	6140	17295	C00079	28	C9H12NO2	166.087	120.07		18.6	47
16	Amino Acids	Arginine	Arg	HMDB00517	6322	16467	C00062	5502	C6H15N4O2	175.119	70.15		26.1	48
17	Amino Acids	Tyrosine	Tyr	HMDB00158	6057	17895	C00082	34	C9H12NO3	182.082	91.12		31.1	47
18	Amino Acids	Tryptophan	Trp	HMDB00929	6305	16828	C00078	5879	C11H13N2O2	205.098	187.95		11.1	42
19	BiogenicAmines	b-alanine		HMDB00056	239	16958	C00099	5119	C3H8NO2	90.0555	72.05		7.6	34
20	BiogenicAmines	Creatinine		HMDB00562	588	16737	C00791	8	C4H8N3O	114.067	44.27	86.18	20.6; 13.1	38
21	BiogenicAmines	Fumaric Acid		HMDB00134	444972	18012	C00122	3242	C4H3O4	115.003	71.13		5	30
22	BiogenicAmines	Succinic Acid		HMDB00254	1110	15741	C00042	114	C4H5O4	117.019	73.12	99.08	11; 9	42
23	BiogenicAmines	Homoserine		HMDB00719	12647	15699	C00263	5687	C4H10NO3	120.066	44.22	56.23; 73.95; 102.10	28.1; 20.6; 13.1; 9.1	37
24	BiogenicAmines	Taurine		HMDB00251	1123	15891	C00245	31	C2H8NO3S	126.022	44.27	108.05	20.6; 9.6	52
25	BiogenicAmines	Ornithine		HMDB00214	6262	15729	C00077	27	C5H13N2O2	133.098	70.17	116.08	21.1; 11.6	38
26	BiogenicAmines	Malic Acid		HMDB00156	222656	30797	C00149	-	C4H5O5	133.014	114.87	70.05	11.5; 21.1	30
27	BiogenicAmines	Spermidine		HMDB01257	1102	16610	C00315	254	C7H20N3	146.166	72.17	112.15	18.1; 16.1	30
28	BiogenicAmines	Citrulline		HMDB00904	9750	16349	C00327	16	C6H14N3O3	176.104	159	70.15; 113.13	10.6; 27.1; 19.1	43
29	BiogenicAmines	Homocysteine		HMDB00742	778	17230	C00155	3256	C4H10NO2S	136.043	90.17		12.6	53
30	Neurotransmitters	GABA		HMDB00112	119	16865	C00334	-	C4H10NO2	104.071	69.15	87.13	18.1; 12.1	30
31	Neurotransmitters	Dopamine		HMDB00073	681	18243	C03758	64	C8H12NO2	154.087	119.05	137.05	21.1; 12.6	31
32	Neurotransmitters	Serotonin		HMDB00259	5202	28790	C00780	74	C10H13N2O	177.103	160.07		14.6	30
33	Neurotransmitters	DOPA		HMDB00181	6047	15765	C00355	42	C9H12NO4	198.077	152.02	180.95	16.1; 11.1	47
34	Neurotransmitters	Thyroxine		HMDB00248	5819	18332	C01829	439	C15H12I4NO4	777.695	731.57		31.1	108
35	Nucleobases	Adenine		HMDB00034	190	16708	C00147	85	C5H6N5	136.062	119.02		15.6	66
36	Nucleobases	Cytosine		HMDB00630	597	16040	C00380	283	C4H6N3O	112.051	95.1		16.1	30
37	Nucleobases	Uracil		HMDB00300	1174	17568	C00106	258	C4H5N2O2	113.035	70.12		19.6	33
38	Nucleobases	Thymine		HMDB00262	1135	17821	C00178	290	C5H7N2O2	127.051	110.02	54.18; 84.10	17.6; 26.6; 19.1	40
39	Nucleobases	Guanine		HMDB00132	764	16235	C00242	315	C5H6N5O	152.057	135.05		10.6	30
40	Carnitines	C0	Carnitine	METPA0048			C00487/C00318		C7H16NO3	162.113	85.0813		22.1	49
41	Carnitines	C2	L-Acetylcarnitine	HMDB00201	1		C02571	5213	C9H18NO4	204.124	85.0813		22.1	49
42	Carnitines	C2-COOH & C4-OH	Malonylcarnitine	HMDB02095	22833583			6484	C10H18NO6	248.113	85.0813		22.1	49
43	Carnitines	C3	Propionylcarnitine	HMDB00824	107738	28867	C03017	5787	C10H20NO4	218.139	85.0813		22.1	49
44	Carnitines	C3-OH	Hydroxypropionylcarnitine	HMDB13125	53481613				C10H20NO5	234.134	85.0813		22.1	49
45	Carnitines	C3-COOH	Methylmalonylcarnitine	HMDB13133	53481628				C11H20NO6	262.129	85.0813		22.1	49
46	Carnitines	C4	Butyrylcarnitine	HMDB02013	439829		C02862	6436	C11H22NO4	232.155	85.0813		22.1	49
47	Carnitines	C4:1	Butenylcarnitine	HMDB13126	53481615				C11H20NO4	230.139	85.0813		22.1	49
48	Carnitines	C4-Et	2-ethylacryloylcarnitine			71180			C12H22NO4	244.155	85.0813		22.1	49
49	Carnitines	C4-COOH	Glutarylcarnitine	HMDB13130	71317118	73040			C12H22NO6	276.145	85.0813		22.1	49
50	Carnitines	C5 (C4-M)	Valerylcarnitine	HMDB13128	53481619				C12H24NO4	246.171	85.0813		22.1	49
51	Carnitines	C5-COOH	O-Adipoylcarnitine	HMDB61677		68568			C13H24NO6	290.16	85.0813		22.1	49
52	Carnitines	C6	Hexanoylcarnitine	HMDB00705	6426853			5673	C13H26NO4	260.186	85.0813		22.1	49
53	Carnitines	C6:1	2-Hexenoylcarnitine	HMDB13161	53481638				C13H24NO4	258.171	85.0813		22.1	49
54	Carnitines	C7	Heptanoylcarnitine	HMDB13238	6426896				C14H28NO4	274.202	85.0813		22.1	49
55	Carnitines	C8	Octanoylcarnitine	HMDB00791	11953814	18102	C02838		C15H30NO4	288.217	85.0813		22.1	49
56	Carnitines	C8:1	Octenoylcarnitine	HMDB13324	53481667				C15H28NO4	286.202	85.0813		22.1	49
57	Carnitines	C9	Nonanoylcarnitine	HMDB13288	53481660				C16H32NO4	302.233	85.0813		22.1	49
58	Carnitines	C9-COOH	O-sebacoylcarnitine		71464537	73057			C17H32NO6	346.223	85.0813		22.1	49
59	Carnitines	C10	O-decanoyl-R-carnitine		11953821	28717			C17H34NO4	316.249	85.0813		22.1	49
60	Carnitines	C10-Ket	Keto-decanoylcarnitine	HMDB13202	53481649				C17H32NO5	330.228	85.0813		22.1	49
61	Carnitines	C10:1	Decenoylcarnitine & Decenoylcarnitine	HMDB13205	71464497	73048			C17H32NO4	314.233	85.0813		32	49
62	Carnitines	C10:2	2-trans,4-cis-Decadienoylcarnitine	HMDB13325	53481669	73047			C17H30NO4	312.217	85.0813		32	49
63	Carnitines	C10:3	Decatrienoylcarnitine		71464493	73046			C17H28NO4	310.202	85.0813		32	49
64	Carnitines	C11 (C9-DM, C10-M)		HMDB13321	3072516				C18H36NO4	330.264	85.0813		32	49
65	Carnitines	C11-COOH	Dodecanedioylcarnitine	HMDB13327	53481673	73064			C19H36NO6	374.254	85.0813		32	49
66	Carnitines	C12	Dodecanoylcarnitine	HMDB02250	168381			6573	C19H38NO4	344.28	85.0813		32	49
67	Carnitines	C12-OH	Hydroxylauroylcarnitine	HMDB13164	53481640				C19H38NO5	360.275	85.0813		32	49
68	Carnitines	C12:1-OH	Hydroxydodecenoylcarnitine		71464579	73106			C19H36NO5	358.259	85.0813		32	49
69	Carnitines	C13-COOH							C21H40NO6	402.286	85.0813		32	49
70	Carnitines	C14	Tetradecanoylcarnitine	HMDB05066	53477791				C21H42NO4	372.311	85.0813		32	49
71	Carnitines	C14-OH	Hydroxy-Tetradecanoyl carnitine						C21H42NO5	388.306	85.0813		32	49
72	Carnitines	C14:1	Tetradecenoylcarnitine	HMDB02014	22833575	73060			C21H40NO4	370.296	85.0813		32	49
73	Carnitines	C14:2	Tetradecadiencarnitine	HMDB13331	53481681	73059			C21H38NO4	368.28	85.0813		32	49
74	Carnitines	C14:2-OH	Hydroxytetradecadiencarnitine	HMDB13332	53481683				C21H38NO5	384.275	85.0813		32	49
75	Carnitines	C16	Palmitoylcarnitine	HMDB00222	11953816	17490	C02990	5231	C23H46NO4	400.343	85.0813		32	49
76	Carnitines	C16:1	Palmitoleoylcarnitine		312245380	73066			C23H44NO4	398.327	85.0813		32	49
77	Carnitines	C16:1-OH	Hydroxyhexadecenoylcarnitine	HMDB13333	53481685				C23H44NO5	414.322	85.0813		32	49
78	Carnitines	C16:2	Hexadecadienoylcarnitine		71464545	73065			C23H42NO4	396.311	85.0813		32	49
79	Carnitines	C16:2-OH	Hydroxyhexadecadienoylcarnitine	HMDB13335	53481689	73109			C23H42NO5	412.306	85.0813		32	49
80	Carnitines	C17-COOH	Carboxyheptadecanoylcarnitine			73104			C25H48NO6	458.348	85.0813		32	49
81	Carnitines	C17:1-COOH							C25H46NO6	456.333	85.0813		32	49
82	Carnitines	C18	Stearoylcarnitine	HMDB00848	6426855	73074		5811	C25H50NO4	428.374	85.0813		32	49
83	Carnitines	C18-OH	Hydroxyoctadecanoylcarnitine		71464560	73077			C25H50NO5	444.369	85.0813		32	49
84	Carnitines	C18:1	Elaidic carnitine	HMDB06464	53477837	86038			C25H48NO4	426.358	85.0813		32	49
85	Carnitines	C18:1-OH	Hydroxyoleoylcarnitine		71464558	73076			C25H48NO5	442.353	85.0813		32	49
86	Carnitines	C18:2	Hexadecadienoylcarnitine	HMDB13334	53481687	73065			C25H46NO4	424.343	85.0813		32	49
87	Carnitines	C18:2-OH	Hydroxylinoleylcarnitine		71464556	73075			C25H46NO5	440.338	85.0813		32	49
88	Carnitines	C18:3-OH	Hydroxyoctadecatrienoylcarnitine		71464505	73116			C25H44NO5	438.322	85.0813		32	49
89	Carnitines	C18:4	Stearidonyl carnitine	HMDB06463	53477835				C25H42NO4	420.311	85.0813		32	49
90	Phosphatidylcholine	PC aa C20:0			16219892	78226	C00157		C28H57NO8P	566.382	184.074		26.6	102
91	Phosphatidylcholine	PC aa C24:0			512874	65211	C00157		C32H65NO8P	622.445	184.074		26.6	102
92	Phosphatidylcholine	PC aa C26:0			24778567		C00157		C34H69NO8P	650.476	184.074		26.6	102
93	Phosphatidylcholine	PC aa C28:0		HMDB07866	5459377	45240	C00157		C36H73NO8P	678.507	184.074		26.6	102
94	Phosphatidylcholine	PC aa C28:1		HMDB07899	52922244		C00157		C36H71NO8P	676.492	184.074		26.6	102
95	Phosphatidylcholine	PC aa C28:2		HMDB07900	24778648		C00157		C36H69NO8P	674.476	184.074		26.6	102
96	Phosphatidylcholine	PC aa C30:0		HMDB07869	129657	75062	C00157		C38H77NO8P	706.539	184.074		26.8857	103.143
97	Phosphatidylcholine	PC aa C30:2		HMDB07903	52922252		C00157		C38H73NO8P	702.507	184.074		27.1714	104.286
98	Phosphatidylcholine	PC aa C32:0		HMDB07871	131150	86090	C00157		C40H81NO8P	734.57	184.074		27.4571	105.428
99	Phosphatidylcholine	PC aa C32:1		HMDB07969	6443788	74000	C00157		C40H79NO8P	732.554	184.074		27.7428	106.571
100	Phosphatidylcholine	PC aa C32:2		HMDB07874	24778624	86094	C00157		C40H77NO8P	730.539	184.074		28.0285	107.714
101	Phosphatidylcholine	PC aa C32:3		HMDB07876	24778625	86095	C00157		C40H75NO8P	728.523	184.074		28.3142	108.857
102	Phosphatidylcholine	PC aa C34:0		HMDB08262	24779028		C00157		C42H85NO8P	762.601	184.074		29.7427	114.571
103	Phosphatidylcholine	PC aa C34:1		HMDB07972	5497103	73001	C00157		C42H83NO8P	760.586	184.074		28.5999	110
104	Phosphatidylcholine	PC aa C34:2		HMDB07973	5287971	73002	C00157		C42H81NO8P	758.57	184.074		28.8856	111.142
105	Phosphatidylcholine	PC aa C38:0		HMDB07893	24778642	86169	C00157		C46H93NO8P	818.664	184.074		30.3141	116.856
106	Phosphatidylcholine	PC aa C38:1		HMDB07894	24778643	86175	C00157		C46H91NO8P	816.648	184.074		30.0284	115.714
107	Phosphatidylcholine	PC aa C38:2		HMDB08046	24778855	86176	C00157		C46H89NO8P	814.633	184.074		30.3141	116.856
108	Phosphatidylcholine	PC aa C38:3		HMDB08048	16219824	74965	C00157		C46H87NO8P	812.617	184.074		30.0284	115.714
109	Phosphatidylcholine	PC aa C38:4		HMDB07989	24778735	84795	C00157		C46H85NO8P	810.601	184.074		30.3141	116.856
110	Phosphatidylcholine	PC aa C38:5		HMDB07991	6441886	74963	C00157		C46H83NO8P	808.586	184.074		30.0284	115.714
111	Phosphatidylcholine	PC aa C40		HMDB08274	22880141	66866	C00157		C48H97NO8P	846.695	184.074		30.3141	116.856
112	Phosphatidylcholine	PC aa C40:1		HMDB07993	24778745	86197	C00157		C48H95NO8P	844.68	184.074		30.0284	115.714
113	Phosphatidylcholine	PC aa C40:2		HMDB08276	24779046	86199	C00157		C48H93NO8P	842.664	184.074		30.3141	116.856
114	Phosphatidylcholine	PC aa C40:3		HMDB08119	52922703		C00157		C48H91NO8P	840.648	184.074		30.0284	115.714
115	Phosphatidylcholine	PC aa C40:4		HMDB08054	24778868	84565	C00157		C48H89NO8P	838.633	184.074		30.3141	116.856
116	Phosphatidylcholine	PC aa C40:5		HMDB08056	24778873	64524	C00157		C48H87NO8P	836.617	184.074		30.0284	115.714
117	Phosphatidylcholine	PC aa C40:6		HMDB08057	24778876	84829	C00157		C48H85NO8P	834.601	184.074		30.3141	116.856
118	Phosphatidylcholine	PC aa C42:0		HMDB08058	24778880	86212	C00157		C50H101NO8P	874.726	184.074		30.0284	115.714
119	Phosphatidylcholine	PC aa C42:1		HMDB08059	24778881	86219	C00157		C50H99NO8P	872.711	184.074		30.3141	116.856
120	Phosphatidylcholine	PC aa C42:2		HMDB08284	52923085		C00157		C50H97NO8P	870.695	184.074		30.0284	115.714
121	Phosphatidylcholine	PC aa C42:4		HMDB08285	52923087		C00157		C50H93NO8P	866.664	184.074		30.3141	116.856
122	Phosphatidylcholine	PC aa C42:5		HMDB08287	24779052	86220	C00157		C50H91NO8P	864.648	184.074		30.0284	115.714
123	Phosphatidylcholine	PC aa C42:6		HMDB08288	24779053	86221	C00157		C50H89NO8P	862.633	184.074		30.3141	116.856
124	Phosphatidylcholine	PC ae C30:0		HMDB13341	24779275	86223	C05212		C38H79NO7P	692.559	184.074		30.0284	115.714
125	Phosphatidylcholine	PC ae C30:1		HMDB13402	24779277	86225	C05212		C38H77NO7P	690.544	184.074		30.3141	116.856
126	Phosphatidylcholine	PC ae C32:1		HMDB13404	52923742		C05212		C40H81NO7P	718.575	184.074		30.0284	115.714
127	Phosphatidylcholine	PC ae C32:2		HMDB13411	53481705	86425	C05212		C40H79NO7P	716.559	184.074		30.3141	116.856
128	Phosphatidylcholine	PC ae C34:1		HMDB13426	6443119	84825	C05212		C42H85NO7P	746.606	184.074		30.0284	115.714
129	Phosphatidylcholine	PC ae C34:2		HMDB11151	6443157	86231	C05212		C42H83NO7P	744.591	184.074		30.3141	116.856
130	Phosphatidylcholine	PC ae C34:3		HMDB13413	53481709		C05212		C42H81NO7P	742.575	184.074		30.0284	115.714
131	Phosphatidylcholine	PC ae C34:4			24779283		C05212		C42H79NO7P	740.559	184.074		30.3141	116.856
132	Phosphatidylcholine	PC ae C36:0		HMDB13406	24779297	86240	C05212		C44H91NO7P	776.653	184.074		30.0284	115.714
133	Phosphatidylcholine	PC ae C36:1		HMDB13414	53481711		C05212		C44H89NO7P	774.638	184.074		30.3141	116.856
134	Phosphatidylcholine	PC ae C36:2		HMDB13418	6443070		C05212		C44H87NO7P	772.622	184.074		30.5998	117.999
135	Phosphatidylcholine	PC ae C36:3		HMDB13429	6443159		C05212		C44H85NO7P	770.606	184.074		30.3141	116.856
136	Phosphatidylcholine	PC ae C36:4		HMDB13407	53481701		C05212		C44H83NO7P	768.591	184.074		30.0284	115.714
137	Phosphatidylcholine	PC ae C36:5		HMDB13415	53481713		C05212		C44H81NO7P	766.575	184.074		30.3141	116.856
138	Phosphatidylcholine	PC ae C38:0		HMDB13408	24779301	86243	C05212		C46H95NO7P	804.685	184.074		30.5998	117.999
139	Phosphatidylcholine	PC ae C38:1		HMDB13416	53481715		C05212		C46H93NO7P	802.669	184.074		30.3141	116.856
140	Phosphatidylcholine	PC ae C38:2		HMDB13431	53481729		C05212		C46H91NO7P	800.653	184.074		30.0284	115.714
141	Phosphatidylcholine	PC ae C38:3		HMDB13439	52923834		C05212		C46H89NO7P	798.638	184.074		30.3141	116.856
142	Phosphatidylcholine	PC ae C38:4		HMDB13420	6443065	86245	C05212		C46H87NO7P	796.622	184.074		30.5998	117.999
143	Phosphatidylcholine	PC ae C38:5		HMDB13432	24779379	84827	C05212		C46H85NO7P	794.606	184.074		30.3141	116.856
144	Phosphatidylcholine	PC ae C38:6		HMDB13409	16759366	86248	C05212		C46H83NO7P	792.591	184.074		30.0284	115.714
145	Phosphatidylcholine	PC ae C40:1		HMDB13433	53481731		C05212		C48H97NO7P	830.7	184.074		30.3141	116.856
146	Phosphatidylcholine	PC ae C42:0		HMDB13443	24779354	86253	C05212		C50H103NO7P	860.747	184.074		32.0283	123.713
147	Phosphatidylcholine	PC ae C42:1		HMDB13434	53481733		C05212		C50H101NO7P	858.732	184.074		32.314	124.856
148	Phosphatidylcholine	PC ae C42:2		HMDB13438	53481741		C05212		C50H99NO7P	856.716	184.074		32.5997	125.999
149	Phosphatidylcholine	PC ae C42:3		HMDB13458	53481771	86451	C05212		C50H97NO7P	854.7	184.074		32.8854	127.142
150	Phosphatidylcholine	PC ae C42:4		HMDB13448	53481751		C05212		C50H95NO7P	852.685	184.074		33.1711	128.284
151	Phosphatidylcholine	PC ae C42:5		HMDB13451	53481757		C05212		C50H93NO7P	850.669	184.074		33.4568	129.427
152	Phosphatidylcholine	PC ae C44:3		HMDB13449	53481753	86454	C05212		C52H101NO7P	882.732	184.074		33.7425	130.57
153	Phosphatidylcholine	PC ae C44:4		HMDB13453	53481761		C05212		C52H99NO7P	880.716	184.074		34.0282	131.713
154	Phosphatidylcholine	PC ae C44:5		HMDB13456	53481767		C05212		C52H97NO7P	878.7	184.074		34.3139	132.856
155	Lysophosphatidylcholine	lysoPC a C10:0		HMDB03752	5313971		C04230		C18H39NO7P	412.246	184.074		23.1	74
156	Lysophosphatidylcholine	lysoPC a C12:0					C04230		C20H43NO7P	440.278	184.074		23.4529	75.7647
157	Lysophosphatidylcholine	lysoPC a C14:0		HMDB10379	460604		C04230		C22H47NO7P	468.309	184.074		23.8058	77.5294
158	Lysophosphatidylcholine	lysoPC a C16:0		HMDB10382	460602	91297	C04230	184	C24H51NO7P	496.34	184.074		24.1587	79.2941
159	Lysophosphatidylcholine	lysoPC a C17:0		HMDB12108	24779463	72737	C04230		C25H53NO7P	510.356	184.074		24.8645	82.8235
160	Lysophosphatidylcholine	lysoPC a C18:0		HMDB10384	497299	91299	C04230		C26H55NO7P	524.372	184.074		25.2174	84.5882
161	Lysophosphatidylcholine	lysoPC a C18:1		HMDB02815	16081932	86255	C04230		C26H53NO7P	522.356	184.074		25.5703	86.3529
162	Lysophosphatidylcholine	lysoPC a C18:2		HMDB10386	11005824	91302	C04230		C26H51NO7P	520.34	184.074		25.9232	88.1176
163	Lysophosphatidylcholine	lysoPC a C20:0		HMDB10390	24779473	67058	C04230		C28H59NO7P	552.403	184.074		26.2761	89.8823
164	Lysophosphatidylcholine	lysoPC a C20:3		HMDB10394	52924055	74343	C04230		C28H53NO7P	546.356	184.074		26.629	91.647
165	Lysophosphatidylcholine	lysoPC a C20:4		HMDB10395	24779476	64568	C04230		C28H51NO7P	544.34	184.074		26.9819	93.4117
166	Lysophosphatidylcholine	lysoPC a C20:5		HMDB10397	11757087	64559	C04230		C28H49NO7P	542.325	184.074		27.3348	95.1764
167	Lysophosphatidylcholine	lysoPC a C22:0		HMDB10398	24779479	67061	C04230		C30H63NO7P	580.434	184.074		27.6877	96.9411
168	Lysophosphatidylcholine	lysoPC a C22:1		HMDB10399	53480471	67060	C04230		C30H61NO7P	578.419	184.074		28.0406	98.7058
169	Lysophosphatidylcholine	lysoPC a C22:5		HMDB10402	53480473	74349	C04230		C30H53NO7P	570.356	184.074		28.3935	100.471
170	Lysophosphatidylcholine	lysoPC a C22:6		HMDB10404	10415542	64567	C04230		C30H51NO7P	568.34	184.074		28.7464	102.235
171	Lysophosphatidylcholine	lysoPC a C24:0		HMDB10405	24779481	86260	C04230		C32H67NO7P	608.466	184.074		29.0993	104
172	Lysophosphatidylcholine	lysoPC a C24:1		HMDB10406	53480477	88948	C04230		C32H65NO7P	606.45	184.074		29.4522	105.765
173	Sphingomyelins	SM (d18:0/C16:0)		HMDB62665	9939965	78647	C00550		C39H82N2O6P	705.591	184.074		25.1	92
174	Sphingomyelins	SM (d18:0/C16:1)		HMDB61712	53394029	78646	C00550		C39H80N2O6P	703.575	184.074		24	90
175	Sphingomyelins	SM (d18:0/C18:0)		HMDB12087	44260130		C00550		C41H84N2O6P	731.607	184.074		26	95
176	Sphingomyelins	SM (d18:0/C18:1)		HMDB12101	6443882	84487	C00550		C41H82N2O6P	729.591	184.074		27	97
177	Sphingomyelins	SM (OH) (d18:0/C22:2)		HMDB13467	53481787	90003	C00550		C45H88N2O7P	799.633	184.074		28	98
178	Sphingomyelins	SM (d18:1/C24:0)		HMDB11697	5283595	106884	C00550		C47H97N2O6P	815.701	184.074		28	100
179	Sphingomyelins	SM (d18:1/C24:1)		HMDB12107	44260126	17636	C00550		C47H94N2O6P	813.685	184.074		29	102
180	Sphingomyelins	SM (d18:1/C26:0)		HMDB11698	5283597	107737	C00550			843.732	184.074		30	105
181	Sphingomyelins	SM (d18:1/C26:1)		HMDB13461	44260128	84476	C00550		C49H98N2O6P	841.716	184.074		29	104
Internal standards
1	Phosphotadiylcholine	PC aa C25:0				91049	C00157	39114	C33H67NO8P	636.5	184.05		25.6	105
2	Phosphotadiylcholine	PC aa C31:1 / PC ae 32:1 / PC P-32:0		HMDB0007936	24778657	72426	C00157	39115	C39H77NO8P	718.475	184.075		29.6	122
3	Phosphotadiylcholine	PC aa C43:6				91052	C00157	39117	C51H91NO8P	876.55	184.075		31.1	132
4	Carnitines	Carnitine(Methyl D9)			45038579				C7H7D9NO3	171.15	85.0813		24.1	61
5	Lysophosphatidylcholine	lysoPC a C13:0					C04230	40267	C21H45NO7P	454.125	184.074		26.1	106
6	Lysophosphatidylcholine	lysoPC a C17:1				73854	C04230	40268	C25H51NO7P	508.3	184.074		27.6	102
7	Sphingomyelins	SM (d18:1/C12:0)		HMDB12096	44260123	72505	C00550	41585	C35H72N2O6P	647.45	184.074		25.6	105
8	Amino Acids	Methinonine(MethylD3C13)			24858018				13C1C5H9D3NO2S	154.075	108	60.174; 137.025	11.6; 24.6; 10.1	30
