# Supplementary material for: Development, characterization and comparisons of targeted and non-targeted metabolomics methods
Source: PLoS One. 2018 Nov 15;13(11):e0207082. doi: 10.1371/journal.pone.0207082 (PMC6237353; doi:10.1371/journal.pone.0207082)
Supplement: S2 Table — (XLSX) [file pone.0207082.s008.xlsx]

## Sheet: S2 Table
S2 Table. Calibration curves and LOD for targeted QqQHILIC method
	Brain							Liver
	R2	Weight	Low cal (µmole/L)	High cal (µmole/L)	LOD (µmole/L)			R2	Weight	Low cal (µmole/L)	High cal (µmole/L)	LOD (µmole/L)		IS	Conc (µM)
AllLeucines	0.9903	1/x2	0.0306242	316.72	0.0054832			0.9967	1/x2	0.0306242	316.72	0.00398778		Methinonine(MethylD3C13)	0.19
Adenine	0.9853	1/x2	0.0486735	9.95675	0.00839494			0.974	1/x2	0.0486735	9.95675	0.01043		Methinonine(MethylD3C13)	0.19
aKetoglutarate	0.9814	1/x2	9.75883	98.7235	2.09118			0.9826	1/x2	9.75883	98.7235	3.65956		Methinonine(MethylD3C13)	0.19
Alanine	0.9902	1/x2	0.777064	151.538	0.137129			0.9901	1/x2	0.777064	151.538	0.0798479		Methinonine(MethylD3C13)	0.19
Arginine	0.9638	1/x2	0.145898	7.46471	0.0166403			0.9808	1/x2	0.760883	15.3795	0.00074706		Methinonine(MethylD3C13)	0.19
Asparagine	0.9845	1/x2	0.0493795	20.8115	0.00745			0.9846	1/x2	0.0493795	20.8115	0.0134671		Methinonine(MethylD3C13)	0.19
Aspartate	0.9648	1/x2	0.540126	105.332	0.0254			0.983	1/x2	0.0508994	53.7359	0.0502895		Methinonine(MethylD3C13)	0.19
b-alanine	0.99	1/x2	1.5073	149.595	0.328758			0.9913	1/x2	0.767101	76.3171	0.109586		Methinonine(MethylD3C13)	0.19
Citrulline	0.9884	1/x2	0.0358016	15.0889	0.0089504			0.9886	1/x2	0.0358016	15.0889	0.00617487		Methinonine(MethylD3C13)	0.19
Creatinine	0.9949	Quad log-log	0.014568	30.6846	0.00291361			0.999	Quad log-log	0.0292999	30.6846	0.010926		Methinonine(MethylD3C13)	0.19
Cytosine	0.9909	1/x2	0.110752	115.986	0.0420357			0.9955	1/x2	0.110752	115.986	0.0332257		Methinonine(MethylD3C13)	0.19
DOPA	0.9954	1/x2	0.0313917	64.9626	0.00757999			0.9914	1/x2	0.0620313	64.9626	0.0116309		Methinonine(MethylD3C13)	0.19
Dopamine	0.9892	1/x2	0.0820153	85.891	0.013835			0.9946	1/x2	0.0415049	85.891	0.0124515		Methinonine(MethylD3C13)	0.19
Fumaric_acid	0.9737	1/x2	1.26167	63.8802	0.241922			0.9878	1/x2	0.642092	25.5018	0.181442		Methinonine(MethylD3C13)	0.19
GABA	0.9834	1/x2	0.0608357	125.895	0.0365014			0.9873	1/x2	0.0244828	125.895	0.014039		Methinonine(MethylD3C13)	0.19
Glutamate	0.9887	1/x2	1.87171	92.9399	0.02884			0.9928	1/x2	0.93645	92.9399	0.0315657		Methinonine(MethylD3C13)	0.19
Glutamine	0.9708	1/x2	0.504085	9.71732	0.37985			0.9834	1/x2	0.504085	20.0206	0.00170187		Methinonine(MethylD3C13)	0.19
Guanine	0.97	1/x2	1.7599	87.392	0.293517			0.9963	1/x2	0.880551	44.5837	0.330207		Methinonine(MethylD3C13)	0.19
Histidine	0.9825	1/x2	0.446224	87.0198	0.0415466			0.9936	1/x2	0.446224	44.3938	0.0669336		Methinonine(MethylD3C13)	0.19
Homocysteine	0.9915	1/x2	0.0166929	43.7906	0.00312991			0.991	1/x2	0.0166929	43.7906	0.00333857		Methinonine(MethylD3C13)	0.19
Homoserine	0.986	1/x2	0.0105376	108.981	0.00197579			0.9921	1/x2	0.0105376	108.981	0.00215626		Methinonine(MethylD3C13)	0.19
Lysine	0.9812	1/x2	0.50396	98.2791	0.00272232			0.9877	1/x2	0.50396	50.1378	0.000352711		Methinonine(MethylD3C13)	0.19
Malic_acid	0.944	1/x2	0.554023	10.68	0.138506			0.9997	Quad (1/x2)	1.08862	108.042	0.184674		Methinonine(MethylD3C13)	0.19
Methionine	0.9946	1/x2	0.0876	91.6942	0.02			0.9946	1/x2	0.0443092	91.6942	0.0202054		Methinonine(MethylD3C13)	0.19
Ornithine	0.9644	1/x2	0.523362	102.063	0.112149			0.9754	1/x2	1.02837	102.063	0.0422546		Methinonine(MethylD3C13)	0.19
Phenylalanine	0.9935	1/x2	0.0205842	105.847	0.00183247			0.9957	1/x2	0.0205842	105.847	0.00183247		Methinonine(MethylD3C13)	0.19
Proline	0.9941	1/x2	0.0588504	121.786	0.0193818			0.9955	1/x2	0.0588504	121.786	0.0220689		Methinonine(MethylD3C13)	0.19
Serine	0.9805	1/x2	0.684076	133.404	0.136815			0.9934	1/x2	0.684076	68.0571	0.12887		Methinonine(MethylD3C13)	0.19
Serotonin	0.9916	1/x2	0.347606	13.8058	0.0163785			0.9903	1/x2	0.064729	34.5825	0.010919		Methinonine(MethylD3C13)	0.19
Spermidine	0.9939	1/x2	2.06015	102.297	0.213119			0.9949	1/x2	2.06015	102.297	0.143731		Methinonine(MethylD3C13)	0.19
Succinic_acid1	0.9829	1/x2	0.107901	113	0.0647405			0.9923	1/x2	0.107901	113	0.0215802		Methinonine(MethylD3C13)	0.19
Taurine	0.9991	Quad log-log	0.600391	117.085	0.0479148			0.9984	Quad log-log	0.22621	117.085	0.113105		Methinonine(MethylD3C13)	0.19
Thymine	0.99	1/x2	2.21176	109.825	0.737252			0.9853	1/x2	2.21176	109.825	0.946889		Methinonine(MethylD3C13)	0.19
Thyroxine	0.9537	1/x2	0.00349921	3.57733	0.00209952			0.9919	1/x2	0.00703777	7.37037	0.00140755		Methinonine(MethylD3C13)	0.19
Tryptophan	0.9706	1/x2	0.0327695	34.5957	0.00983086			0.9676	1/x2	0.0327695	34.5957	0.00393234		Methinonine(MethylD3C13)	0.19
Tyrosine	0.9883	1/x2	0.0154215	79.2998	0.0018305			0.9941	1/x2	0.0154215	79.2998	0.00274574		Methinonine(MethylD3C13)	0.19
Uracil	0.97	1/x2	6.3	128.996	1.8845			0.9951	1/x2	6.3	128.996	2.62715		Methinonine(MethylD3C13)	0.19
Valine	0.9889	1/x2	0.0218393	112.301	0.00436785			0.9978	1/x2	0.0108586	112.301	0.00325757		Methinonine(MethylD3C13)	0.19
Note that NIST SRM 1950 samples were run together with either Liver or Brain and were thus quantified with the respecitve calibration curve
	Brain							Liver
	R2	Weight	Low cal (µmole/L)	LOD (nM)	LOQ (nM)			R2	Weight	Low cal (µmole/L)	LOD (nM)	LOQ (nM)		IS	Conc (nM)
C0	Semi-quantification			26.6542	88.8472			Semi-quantification			29.0151	96.7171		C0(MethylD9)(IS)	572.79		Lipid internal standards not used for analysis
C10	Semi-quantification			11.4057	38.0191			Semi-quantification			5.77458	19.2486		C0(MethylD9)(IS)	572.79
C10_1	Semi-quantification			118.331	394.437			Semi-quantification			3.41137	11.3712		C0(MethylD9)(IS)	572.79		lysoPCaC17_1(IS)
C10_2	Semi-quantification			3.19324	10.6441			Semi-quantification			2.56507	8.55024		C0(MethylD9)(IS)	572.79		PCaaC25_0(IS)
C10_3	Semi-quantification			5.09818	16.9939			Semi-quantification			3.2074	10.6913		C0(MethylD9)(IS)	572.79		PCaaC43_6(IS)
C10-Ket	Semi-quantification			8.90438	29.6813			Semi-quantification			5.5918	18.6393		C0(MethylD9)(IS)	572.79
C11	Semi-quantification			8.90438	29.6813			Semi-quantification			5.5918	18.6393		C0(MethylD9)(IS)	572.79
C11-COOH	Semi-quantification			2.2353	7.45099			Semi-quantification			0.850724	2.83575		C0(MethylD9)(IS)	572.79
C12	Semi-quantification			4.82544	16.0848			Semi-quantification			2.17615	7.25384		C0(MethylD9)(IS)	572.79
C12_1-OH	Semi-quantification			3.77539	12.5846			Semi-quantification			1.99073	6.63578		C0(MethylD9)(IS)	572.79
C12-OH	Semi-quantification			219.571	731.902			Semi-quantification			18.8294	62.7647		C0(MethylD9)(IS)	572.79
C13-COOH	Semi-quantification			1.52373	5.07909			Semi-quantification			0.973921	3.2464		C0(MethylD9)(IS)	572.79
C14	Semi-quantification			2.384	7.94668			Semi-quantification			1.89087	6.30291		C0(MethylD9)(IS)	572.79
C14_1	Semi-quantification			2.79718	9.32394			Semi-quantification			1.33841	4.46136		C0(MethylD9)(IS)	572.79
C14_2	Semi-quantification			2.34732	7.82439			Semi-quantification			1.04673	3.48911		C0(MethylD9)(IS)	572.79
C14_2-OH	Semi-quantification			1.57753	5.25843			Semi-quantification			0.903184	3.01061		C0(MethylD9)(IS)	572.79
C14-OH	Semi-quantification			10.062	33.54			Semi-quantification			0.904105	3.01368		C0(MethylD9)(IS)	572.79
C16	Semi-quantification			1.23021	4.10069			Semi-quantification			1.27126	4.23754		C0(MethylD9)(IS)	572.79
C16_1	Semi-quantification			1.02024	3.40079			Semi-quantification			0.89483	2.98277		C0(MethylD9)(IS)	572.79
C16_1-OH	Semi-quantification			1.40186	4.67287			Semi-quantification			1.05983	3.53278		C0(MethylD9)(IS)	572.79
C16_2	Semi-quantification			5.74095	19.1365			Semi-quantification			3.42049	11.4016		C0(MethylD9)(IS)	572.79
C16_2-OH	Semi-quantification			0.48177	1.6059			Semi-quantification			0.247057	0.823524		C0(MethylD9)(IS)	572.79
C17_1-COOH	Semi-quantification			0.767912	2.55971			Semi-quantification			0.250519	0.835064		C0(MethylD9)(IS)	572.79
C17-COOH	Semi-quantification			0.462634	1.54211			Semi-quantification			0.0636299	0.2121		C0(MethylD9)(IS)	572.79
C18	Semi-quantification			1.03161	3.4387			Semi-quantification			0.63379	2.11263		C0(MethylD9)(IS)	572.79
C18_1	Semi-quantification			1.80074	6.00248			Semi-quantification			1.13415	3.7805		C0(MethylD9)(IS)	572.79
C18_1-OH	Semi-quantification			0.683993	2.27998			Semi-quantification			0.461716	1.53905		C0(MethylD9)(IS)	572.79
C18_2	Semi-quantification			1.34298	4.47659			Semi-quantification			1.76081	5.86935		C0(MethylD9)(IS)	572.79
C18_2-OH	Semi-quantification			4.83221	16.1074			Semi-quantification			4.11311	13.7104		C0(MethylD9)(IS)	572.79
C18_3-OH	Semi-quantification			2.36011	7.86704			Semi-quantification			1.81993	6.06644		C0(MethylD9)(IS)	572.79
C18_4	Semi-quantification			2.51169	8.37229			Semi-quantification			8.93115	29.7705		C0(MethylD9)(IS)	572.79
C18-OH	Semi-quantification			2.96656	9.88854			Semi-quantification			1.30862	4.36206		C0(MethylD9)(IS)	572.79
C2	Semi-quantification			15.8818	52.9393			Semi-quantification			22.2618	74.206		C0(MethylD9)(IS)	572.79
C2-COOH(C4-OH)	Semi-quantification			7.19838	23.9946			Semi-quantification			5.21564	17.3855		C0(MethylD9)(IS)	572.79
C3	Semi-quantification			25.9581	86.5268			Semi-quantification			23.0656	76.8854		C0(MethylD9)(IS)	572.79
C3_1	Semi-quantification			8.20146	27.3382			Semi-quantification			7.16925	23.8975		C0(MethylD9)(IS)	572.79
C3-COOH(C5-OH)	Semi-quantification			8.69435	28.9812			Semi-quantification			7.51017	25.0339		C0(MethylD9)(IS)	572.79
C3-OH	Semi-quantification			7.02808	23.4269			Semi-quantification			7.85913	26.1971		C0(MethylD9)(IS)	572.79
C4	Semi-quantification			6.32068	21.0689			Semi-quantification			6.49794	21.6598		C0(MethylD9)(IS)	572.79
C4_1	Semi-quantification			11.9797	39.9325			Semi-quantification			11.3597	37.8657		C0(MethylD9)(IS)	572.79
C4-COOH(C6-OH)	Semi-quantification			7.51046	25.0349			Semi-quantification			6.51606	21.7202		C0(MethylD9)(IS)	572.79
C4-Et	Semi-quantification			19.3372	64.4573			Semi-quantification			15.2252	50.7508		C0(MethylD9)(IS)	572.79
C5	Semi-quantification			7.81151	26.0384			Semi-quantification			6.37833	21.2611		C0(MethylD9)(IS)	572.79
C5-COOH	Semi-quantification			16.454	54.8465			Semi-quantification			5.04956	16.8319		C0(MethylD9)(IS)	572.79
C6	Semi-quantification			6.20551	20.685			Semi-quantification			4.67487	15.5829		C0(MethylD9)(IS)	572.79
C6_1	Semi-quantification			11.9923	39.9744			Semi-quantification			6.91756	23.0585		C0(MethylD9)(IS)	572.79
C7	Semi-quantification			6.08496	20.2832			Semi-quantification			4.57746	15.2582		C0(MethylD9)(IS)	572.79
C8	Semi-quantification			14.1408	47.1361			Semi-quantification			9.09743	30.3248		C0(MethylD9)(IS)	572.79
C8_1	Semi-quantification			22.4709	74.9029			Semi-quantification			8.86307	29.5436		C0(MethylD9)(IS)	572.79
C9	Semi-quantification			6.09331	20.311			Semi-quantification			5.90548	19.6849		C0(MethylD9)(IS)	572.79
C9-COOH	Semi-quantification			8.71288	29.0429			Semi-quantification			2.87701	9.59003		C0(MethylD9)(IS)	572.79
lysoPCaC10_0	Semi-quantification			0.892444	2.97481			Semi-quantification			0.518737	1.72912		lysoPCaC13_0(IS)	220.503
lysoPCaC12_0	Semi-quantification			2.43937	8.13123			Semi-quantification			1.56691	5.22304		lysoPCaC13_0(IS)	220.503
lysoPCaC14_0	Semi-quantification			0.928579	3.09526			Semi-quantification			0.564432	1.88144		lysoPCaC13_0(IS)	220.503
lysoPCaC16_0	Semi-quantification			5.80249	19.3416			Semi-quantification			3.47632	11.5877		lysoPCaC13_0(IS)	220.503
lysoPCaC17_0	Semi-quantification			5.33636	17.7879			Semi-quantification			13.1296	43.7654		lysoPCaC13_0(IS)	220.503
lysoPCaC18_0	Semi-quantification			2.05355	6.84517			Semi-quantification			1.3735	4.57832		lysoPCaC13_0(IS)	220.503
lysoPCaC18_1	Semi-quantification			3.82893	12.7631			Semi-quantification			1.95269	6.50895		lysoPCaC13_0(IS)	220.503
lysoPCaC18_2	Semi-quantification			1.21827	4.0609			Semi-quantification			0.956274	3.18758		lysoPCaC13_0(IS)	220.503
lysoPCaC20_0	Semi-quantification			1.15101	3.83669			Semi-quantification			0.833649	2.77883		lysoPCaC13_0(IS)	220.503
lysoPCaC20_3	Semi-quantification			0.149091	0.496969			Semi-quantification			0.182597	0.608656		lysoPCaC13_0(IS)	220.503
lysoPCaC20_4	Semi-quantification			0.222738	0.74246			Semi-quantification			0.264535	0.881783		lysoPCaC13_0(IS)	220.503
lysoPCaC20_5	Semi-quantification			1.13534	3.78446			Semi-quantification			0.533355	1.77785		lysoPCaC13_0(IS)	220.503
lysoPCaC22_0	Semi-quantification			4.65741	15.5247			Semi-quantification			3.93139	13.1046		lysoPCaC13_0(IS)	220.503
lysoPCaC22_1	Semi-quantification			0.439216	1.46405			Semi-quantification			0.381487	1.27162		lysoPCaC13_0(IS)	220.503
lysoPCaC22_5	Semi-quantification			0.231694	0.772312			Semi-quantification			0.342892	1.14297		lysoPCaC13_0(IS)	220.503
lysoPCaC22_6	Semi-quantification			4.9207	16.4023			Semi-quantification			1.5108	5.03599		lysoPCaC13_0(IS)	220.503
lysoPCaC24_0	Semi-quantification			4.559	15.1967			Semi-quantification			3.75557	12.5186		lysoPCaC13_0(IS)	220.503
lysoPCaC24_1	Semi-quantification			1.85036	6.16788			Semi-quantification			1.2839	4.27966		lysoPCaC13_0(IS)	220.503
PCaaC20_0	Semi-quantification			1.51984	5.06613			Semi-quantification			0.848637	2.82879		PCaaC31_1(IS)	139.909
PCaaC24_0	Semi-quantification			2.1123	7.04099			Semi-quantification			1.62351	5.4117		PCaaC31_1(IS)	139.909
PCaaC26_0	Semi-quantification			10.6553	35.5175			Semi-quantification			9.25699	30.8566		PCaaC31_1(IS)	139.909
PCaaC28_0	Semi-quantification			2.1471	7.15698			Semi-quantification			1.72006	5.73354		PCaaC31_1(IS)	139.909
PCaaC28_1	Semi-quantification			1.60089	5.3363			Semi-quantification			1.3789	4.59634		PCaaC31_1(IS)	139.909
PCaaC28_2	Semi-quantification			1.19879	3.99598			Semi-quantification			1.2429	4.14298		PCaaC31_1(IS)	139.909
PCaaC30_0	Semi-quantification			8.26109	27.537			Semi-quantification			4.00641	13.3547		PCaaC31_1(IS)	139.909
PCaaC30_2	Semi-quantification			0.415494	1.38498			Semi-quantification			0.488005	1.62668		PCaaC31_1(IS)	139.909
PCaaC32_0	Semi-quantification			26.9439	89.8131			Semi-quantification			11.9349	39.7831		PCaaC31_1(IS)	139.909
PCaaC32_1	Semi-quantification			40.5823	135.274			Semi-quantification			17.4477	58.1591		PCaaC31_1(IS)	139.909
PCaaC32_2	Semi-quantification			3.09052	10.3017			Semi-quantification			2.86208	9.54026		PCaaC31_1(IS)	139.909
PCaaC32_3	Semi-quantification			2.29741	7.65802			Semi-quantification			2.39392	7.97973		PCaaC31_1(IS)	139.909
PCaaC34_0	Semi-quantification			5.59519	18.6506			Semi-quantification			2.92593	9.7531		PCaaC31_1(IS)	139.909
PCaaC34_1	Semi-quantification			131.656	438.855			Semi-quantification			53.7023	179.008		PCaaC31_1(IS)	139.909
PCaaC34_2	Semi-quantification			14.6765	48.9216			Semi-quantification			7.68612	25.6204		PCaaC31_1(IS)	139.909
PCaaC38_0	Semi-quantification			1.04592	3.48641			Semi-quantification			0.848718	2.82906		PCaaC31_1(IS)	139.909
PCaaC38_1	Semi-quantification			2.84194	9.47313			Semi-quantification			1.06548	3.55161		PCaaC31_1(IS)	139.909
PCaaC38_2	Semi-quantification			3.17945	10.5982			Semi-quantification			1.14643	3.82143		PCaaC31_1(IS)	139.909
PCaaC38_3	Semi-quantification			1.17984	3.93279			Semi-quantification			0.652272	2.17424		PCaaC31_1(IS)	139.909
PCaaC38_4	Semi-quantification			1.19026	3.96755			Semi-quantification			1.03768	3.45894		PCaaC31_1(IS)	139.909
PCaaC38_5	Semi-quantification			10.8312	36.104			Semi-quantification			6.71959	22.3986		PCaaC31_1(IS)	139.909
PCaaC40_0	Semi-quantification			0.350354	1.16785			Semi-quantification			0.168018	0.560059		PCaaC31_1(IS)	139.909
PCaaC40_1	Semi-quantification			4.32365	14.4122			Semi-quantification			1.45895	4.86316		PCaaC31_1(IS)	139.909
PCaaC40_2	Semi-quantification			8.06698	26.8899			Semi-quantification			2.91585	9.7195		PCaaC31_1(IS)	139.909
PCaaC40_3	Semi-quantification			0.930377	3.10126			Semi-quantification			0.316197	1.05399		PCaaC31_1(IS)	139.909
PCaaC40_4	Semi-quantification			0.645432	2.15144			Semi-quantification			0.291005	0.970016		PCaaC31_1(IS)	139.909
PCaaC40_5	Semi-quantification			0.813107	2.71036			Semi-quantification			0.360939	1.20313		PCaaC31_1(IS)	139.909
PCaaC40_6	Semi-quantification			9.19544	30.6515			Semi-quantification			4.7131	15.7103		PCaaC31_1(IS)	139.909
PCaaC42_0	Semi-quantification			0.46563	1.5521			Semi-quantification			0.367148	1.22383		PCaaC31_1(IS)	139.909
PCaaC42_1	Semi-quantification			7.48501	24.95			Semi-quantification			2.22902	7.43007		PCaaC31_1(IS)	139.909
PCaaC42_2	Semi-quantification			14.1836	47.2787			Semi-quantification			4.68222	15.6074		PCaaC31_1(IS)	139.909
PCaaC42_4	Semi-quantification			0.519456	1.73152			Semi-quantification			0.163502	0.545005		PCaaC31_1(IS)	139.909
PCaaC42_5	Semi-quantification			0.561664	1.87221			Semi-quantification			0.266533	0.888443		PCaaC31_1(IS)	139.909
PCaaC42_6	Semi-quantification			0.779552	2.59851			Semi-quantification			0.521295	1.73765		PCaaC31_1(IS)	139.909
PCaeC30_0	Semi-quantification			1.55435	5.18117			Semi-quantification			1.43818	4.79394		PCaaC31_1(IS)	139.909
PCaeC30_1	Semi-quantification			1.19758	3.99193			Semi-quantification			1.82417	6.08057		PCaaC31_1(IS)	139.909
PCaeC32_1	Semi-quantification			413.011	1376.7			Semi-quantification			413.015	1376.72		PCaaC31_1(IS)	139.909
PCaeC32_2	Semi-quantification			0.881251	2.9375			Semi-quantification			0.75085	2.50283		PCaaC31_1(IS)	139.909
PCaeC34_0	Semi-quantification			8.05452	26.8484			Semi-quantification			3.89484	12.9828		PCaaC31_1(IS)	139.909
PCaeC34_1	Semi-quantification			1.84079	6.13597			Semi-quantification			1.0145	3.38165		PCaaC31_1(IS)	139.909
PCaeC34_2	Semi-quantification			1.19263	3.97542			Semi-quantification			0.913814	3.04605		PCaaC31_1(IS)	139.909
PCaeC34_3	Semi-quantification			0.720181	2.4006			Semi-quantification			0.990374	3.30125		PCaaC31_1(IS)	139.909
PCaeC36_0	Semi-quantification			1.77386	5.91285			Semi-quantification			1.08941	3.63136		PCaaC31_1(IS)	139.909
PCaeC36_1	Semi-quantification			5.15322	17.1774			Semi-quantification			2.49515	8.31717		PCaaC31_1(IS)	139.909
PCaeC36_2	Semi-quantification			2.56252	8.54172			Semi-quantification			1.21337	4.04458		PCaaC31_1(IS)	139.909
PCaeC36_3	Semi-quantification			0.930415	3.10138			Semi-quantification			0.950495	3.16832		PCaaC31_1(IS)	139.909
PCaeC36_4	Semi-quantification			0.765287	2.55096			Semi-quantification			0.527937	1.75979		PCaaC31_1(IS)	139.909
PCaeC36_5	Semi-quantification			2.14581	7.15269			Semi-quantification			1.17328	3.91093		PCaaC31_1(IS)	139.909
PCaeC38_0	Semi-quantification			2.09825	6.99417			Semi-quantification			2.01491	6.71638		PCaaC31_1(IS)	139.909
PCaeC38_1	Semi-quantification			1.05451	3.51505			Semi-quantification			0.607347	2.02449		PCaaC31_1(IS)	139.909
PCaeC38_2	Semi-quantification			0.741339	2.47113			Semi-quantification			0.35597	1.18657		PCaaC31_1(IS)	139.909
PCaeC38_3	Semi-quantification			0.411396	1.37132			Semi-quantification			0.212518	0.708394		PCaaC31_1(IS)	139.909
PCaeC38_4	Semi-quantification			1.0899	3.633			Semi-quantification			0.65346	2.1782		PCaaC31_1(IS)	139.909
PCaeC38_5	Semi-quantification			2.8796	9.59867			Semi-quantification			1.28412	4.28039		PCaaC31_1(IS)	139.909
PCaeC38_6	Semi-quantification			3.03509	10.117			Semi-quantification			1.63192	5.43975		PCaaC31_1(IS)	139.909
PCaeC40_1	Semi-quantification			1.12166	3.73888			Semi-quantification			1.14983	3.83277		PCaaC31_1(IS)	139.909
PCaeC42_0	Semi-quantification			0.326006	1.08669			Semi-quantification			0.158098	0.526993		PCaaC31_1(IS)	139.909
PCaeC42_1	Semi-quantification			0.506521	1.6884			Semi-quantification			0.300476	1.00159		PCaaC31_1(IS)	139.909
PCaeC42_2	Semi-quantification			0.638739	2.12913			Semi-quantification			0.30717	1.0239		PCaaC31_1(IS)	139.909
PCaeC42_3	Semi-quantification			0.605113	2.01704			Semi-quantification			0.438027	1.46009		PCaaC31_1(IS)	139.909
PCaeC42_4	Semi-quantification			0.574685	1.91562			Semi-quantification			0.442061	1.47354		PCaaC31_1(IS)	139.909
PCaeC42_5	Semi-quantification			0.559468	1.86489			Semi-quantification			0.747368	2.49123		PCaaC31_1(IS)	139.909
PCaeC44_3	Semi-quantification			0.393136	1.31045			Semi-quantification			0.473467	1.57822		PCaaC31_1(IS)	139.909
PCaeC44_4	Semi-quantification			1.36841	4.56136			Semi-quantification			1.24856	4.16185		PCaaC31_1(IS)	139.909
PCaeC44_5	Semi-quantification			17.7463	59.1545			Semi-quantification			16.2213	54.0711		PCaaC31_1(IS)	139.909
SM(OH)C22_2	Semi-quantification			0.0674734	0.224911			Semi-quantification			0.0528569	0.17619		SM_C12_0(IS)	154.234
SM_C16_1	Semi-quantification			1.16046	3.86821			Semi-quantification			0.890527	2.96842		SM_C12_0(IS)	154.234
SM_C18_0	Semi-quantification			0.704092	2.34697			Semi-quantification			0.579246	1.93082		SM_C12_0(IS)	154.234
SM_C18_1	Semi-quantification			1.04125	3.47083			Semi-quantification			1.69256	5.64187		SM_C12_0(IS)	154.234
SM_C24_0	Semi-quantification			0.410092	1.36697			Semi-quantification			0.344233	1.14744		SM_C12_0(IS)	154.234
SM_C24_1	Semi-quantification			3.77472	12.5824			Semi-quantification			2.89452	9.64841		SM_C12_0(IS)	154.234
SM_C26_0	Semi-quantification			3.28554	10.9518			Semi-quantification			1.40731	4.69105		SM_C12_0(IS)	154.234
SM_C26_1	Semi-quantification			0.322449	1.07483			Semi-quantification			0.0615984	0.205328		SM_C12_0(IS)	154.234
