# Supplementary material for: Development, characterization and comparisons of targeted and non-targeted metabolomics methods
Source: PLoS One. 2018 Nov 15;13(11):e0207082. doi: 10.1371/journal.pone.0207082 (PMC6237353; doi:10.1371/journal.pone.0207082)
Supplement: S4 Table — (XLSX) [file pone.0207082.s010.xlsx]

## Sheet: S4 Table
S4 Table. Detailed instrument parameters for targeted and non-targeted analyses
Orbitrap Exactive HF (OrbiHILIC, OrbiC18, + & - ionization)								Quantiva TSQ (QqQHILIC)						Quantiva TSQ (QqQFI)
Cuztomised calibration ions*			HESI parameters					HESI parameters						HESI parameters
Positive	Negative			Positive	Negative				Positive	Negative					Positive
74.0964	68.9958		Voltage (V)	3700	3700			Voltage (V)	5000	4500				Voltage (V)	3600
110.071	96.9601		Sheath gas (arb)	28	25			Sheath gas (arb)	45					Sheath gas (arb)	15
138.066	112.985		Aux gas flow (arb)	7	7			Aux gas flow (arb)	20					Aux gas flow (arb)	7
195.088	265.148		Sweep gas flow (arb)	1	1			Sweep gas flow (arb)	0.5					Sweep gas flow (arb)	0
262.636	514.284		S-lens RF	55	55			Source fragmentation (V)	20					Source fragmentation (V)	25
524.265	1180		Capillary temp (⁰C)	350	350			CID gas (mTorr)	1.5					CID gas (mTorr)	1.5
1122			Aux gas heater temp (⁰C)	350	350			Capillary temp (⁰C)	350					Capillary temp (⁰C)	110
1221.99								Aux gas heater temp (⁰C)	350					Aux gas heater temp (⁰C)	350
*=Pierce LTW ESI Positive & Negative Calibration Solution (Thermo)
								Method						Method
Method								Scan-mode	FWHM	Time (ms)				Scan-mode	FWHM	Time (ms)
Scan-mode	Resolution	Time (ms)						MS/MS x 91	0.7	328				MS/MS x 169	0.7	410
Fullscan	120000	200						Total duty-cycle	-	328				Total duty-cycle	-	410
ddMS2 x 3	15000	90
Total duty-cycle	-	290						Mobile phase						Mobile phase
									A	B	Organic additive				A		Organic additive
Mobile phase								HILIC	MilliQ	ACN	0.1% FA			HILIC	MeOH:CHCl3 (3:1)		10 mM Am. Ac.
	A	B	Organic additive
HILIC	MilliQ	ACN	0.1% FA
C18	MilliQ	Isoprop:ACN	10 mM Am. Fm.
