# Supplementary material for: Development, characterization and comparisons of targeted and non-targeted metabolomics methods
Source: PLoS One. 2018 Nov 15;13(11):e0207082. doi: 10.1371/journal.pone.0207082 (PMC6237353; doi:10.1371/journal.pone.0207082)
Supplement: S5 Table — (XLSX) [file pone.0207082.s011.xlsx]

## Sheet: S5 Table
S5 Table. Concentrations and RSD of all compounds detected in tissues as well as accuracy in absolute percentage for NIST material												Number of replicates for the tissues
		QqQHILIC (UHPLC-MS/MS)											NIST	Brain	Liver
		NIST					Brain		Liver			n replic.	12	8	8
		Mean conc (µmol/L)	RSD (%)	Acc (%)1	Acc (%)2	Acc (%)3	Mean conc (µmol/L)	RSD (%)	Mean conc (µmol/L)	RSD (%)
Amino acids	Alanine	322.422	6.3635	107.474			705.122	5.2641	10187.2	10.0759		Number of endogenous compounds detectable in at least one of the sample types (not counting IS)
Amino acids	All leucines	114.366	7.21072	73.3583			207.099	4.08063	409.436	7.01004		Amino acids	16
Amino acids	Arginine	66.9308	12.372	82.2246			300.797	7.50539	272.051	10.8364		Biogenic amines	10
Amino acids	Asparagine	34.7075	4.5235				146.404	6.9357	34.8007	5.19718		Neurotransmitters	1
Amino acids	Aspartate	-	-				743.68	4.78226	437.404	5.46184		Nucleobases	4
Amino acids	Glutamate	26.0618	18.042				4343.55	4.47675	4669.15	5.68168		Carnitines	19
Amino acids	Glutamine	581.169	5.70026				304.554	10.9283	333.418	9.32232		LysoPCs	17
Amino acids	Histidine	76.7893	10.2837	105.77			951.536	4.92872	605.551	7.54442		PCs	60
Amino acids	Lysine	128.282	5.68393	91.6298			281.552	7.08214	357.857	10.3371		SMs	8
Amino acids	Methionine	21.2705	4.68091	95.3833			132.119	4.07196	374.328	8.02833		Total	135
Amino acids	Phenylalanine	60.0789	6.53448	117.802			355.378	4.55487	292.149	8.13211
Amino acids	Proline	153.384	3.32044	86.6576			176.685	4.41762	801.56	6.05007
Amino acids	Serine	93.1278	6.76739	97.1093			549.071	5.79374	883.21	5.36429
Amino acids	Tryptophan	86.8381	7.44624				103.683	6.72406	109.122	12.3258
Amino acids	Tyrosine	54.7286	5.12797	95.5124			120.679	4.16651	494.228	8.97306
Amino acids	Valine	181.878	4.77812	99.8234			220.125	5.05905	671.66	7.09355
Biogenic amines	b-alanine	-	-				-	-	150.535	4.16929
Biogenic amines	Citrulline	29.4453	7.78385				58.8561	12.2877	51.7391	6.28398
Biogenic amines	Creatinine	47.2107	10.6762	78.6846			1.88406	17.4364	-	-
Biogenic amines	Fumaric acid	-	-				147.966	10.575	222.845	13.245
Biogenic amines	Homoserine	18.1403	5.78096				84.1523	5.06533	-	-
Biogenic amines	Malic acid	-	-				587.12	10.1427	826.088	7.81149
Biogenic amines	Ornithine	61.5503	6.65337	118.139			85.2445	8.77103	-	-
Biogenic amines	Spermidine	54.7849	5.75232				-	-	-	-
Biogenic amines	Succinic acid	-	-				28.3192	12.2735	483.548	12.4521
Biogenic amines	Taurine	25.6179	6.34551				49406.4	8.91627	27774.7	5.33423
Neurotransmitters	GABA	-	-				4506.7	4.79601	65.241	6.03385
Nucleobases	Adenine	4.05774	18.658				12.4868	5.46221	38.3903	10.0759
Nucleobases	Cytosine	-	-				20.582	9.52704	-	-
Nucleobases	Guanine	25.32	9.25886				435.932	10.2758	-	-
Nucleobases	Uracil	-	-				164.436	29.0528	-	-
		QqQFI (UHPLC-FI-MS/MS)
		NIST					Brain		Liver
		Mean conc (µmol/L)	RSD (%)	Acc (%)1	Acc (%)2	Acc (%)3	Mean conc (nmol/g)	RSD (%)	Mean conc (nmol/g)	RSD (%)
Carnitines	C0	35.405	3.72886				37.2814	4.40223	62.2532	3.02953
Carnitines	C12-OH	-	-				-	-	138.389	7.75261
Carnitines	C14	-	-				1.73932	8.6481	0.554721	25.6413
Carnitines	C14_1	-	-				0.415842	16.3287	-	-
Carnitines	C14_2	-	-				-	-	0.404476	15.491
Carnitines	C16	-	-				3.39442	9.12009	-	-
Carnitines	C16_1	-	-				1.68595	9.56224	-	-
Carnitines	C16_2-OH	-	-				0.062244	34.5045	-	-
Carnitines	C17_1-COOH	-	-				0.171145	24.3614	-	-
Carnitines	C18	-	-				0.952906	11.1243	-	-
Carnitines	C18_1	-	-				1.60289	9.28911	-	-
Carnitines	C18_2	-	-				0.23896	17.4934	-	-
Carnitines	C2	39.0302	8.61352				39.7054	4.07703	7.23425	6.4184
Carnitines	C2-COOH(C4-OH)	-	-				1.89914	6.72273	2.63456	6.67299
Carnitines	C3-COOH(C5-OH)	-	-				5.02041	6.84821	-	-
Carnitines	C4	-	-				5.25952	5.9594	4.18531	4.74368
Carnitines	C4-COOH(C6-OH)	-	-				-	-	1.90866	8.28357
Carnitines	C5	-	-				9.27213	4.9964	12.6272	3.99634
Carnitines	C5-COOH	-	-				-	-	1.83089	7.7987
Lysophosphatidylcholine	lysoPCaC10_0	-	-				0.114984	38.6318	-	-
Lysophosphatidylcholine	lysoPCaC14_0	1.15344	11.3291			135	3.45316	5.93728	7.3382	4.34772
Lysophosphatidylcholine	lysoPCaC16_0	108.444	7.62528		363.904	148.553	128.219	5.7852	135.176	4.72736
Lysophosphatidylcholine	lysoPCaC17_0	-	-				1.69443	14.5026	-	-
Lysophosphatidylcholine	lysoPCaC18_0	35.8086	9.27324		153.685	132.625	28.0205	5.12846	20.4811	4.95415
Lysophosphatidylcholine	lysoPCaC18_1	30.5205	11.1809		206.219	169.558	85.9855	5.96261	71.4574	4.87599
Lysophosphatidylcholine	lysoPCaC18_2	51.84	13.587		306.746	235.636	8.74774	5.83659	52.1153	4.25833
Lysophosphatidylcholine	lysoPCaC20_0	0.238433	22.5331			278	1.35654	13.4815	1.03743	4.9451
Lysophosphatidylcholine	lysoPCaC20_3	4.72619	19.2419		144.975	262.566	0.49155	12.1918	2.27523	5.41101
Lysophosphatidylcholine	lysoPCaC20_4	14.0383	15.7255		244.996	233.971	3.47055	5.28684	10.3973	4.37003
Lysophosphatidylcholine	lysoPCaC20_5	0.986943	14.3905			384	11.4276	4.31428	54.2711	4.96888
Lysophosphatidylcholine	lysoPCaC22_0	-	-				2.86679	5.57395	1.02172	6.86675
Lysophosphatidylcholine	lysoPCaC22_1	-	-				1.55861	8.899	1.06938	5.77411
Lysophosphatidylcholine	lysoPCaC22_5	1.13149	20.1282		113.149	263.138	2.20889	6.48213	16.483	5.4203
Lysophosphatidylcholine	lysoPCaC22_6	2.21855	12.8527		141.309	288.123	67.3964	3.1954	159.776	4.59463
Lysophosphatidylcholine	lysoPCaC24_0	-	-				11.2839	5.90733	-	-
Lysophosphatidylcholine	lysoPCaC24_1	-	-				12.375	4.08149	1.35366	4.72294
Phosphotadiylcholine	PCaaC28_0	-	-				0.695087	1.43037	2.52624	2.4327
Phosphotadiylcholine	PCaaC28_1	0.940505	6.92377				0.238118	2.56154	8.50259	1.97935
Phosphotadiylcholine	PCaaC30_0	2.3443	7.64367			143	12.7887	1.55776	11.5514	2.40434
Phosphotadiylcholine	PCaaC30_2	1.77714	5.18412				0.103184	5.36816	0.82627	4.01156
Phosphotadiylcholine	PCaaC32_0	6.47399	14.9322		56.7894	89.9165	46.8934	2.30841	18.5686	2.13575
Phosphotadiylcholine	PCaaC32_1	9.925	16.4926		34.7028	76.3462	79.7787	1.49107	48.3797	2.14098
Phosphotadiylcholine	PCaaC32_2	2.9623	6.03257		30.2276	111	4.17735	1.4596	20.8846	1.79655
Phosphotadiylcholine	PCaaC32_3	-	-				0.263161	5.46673	3.67849	2.04797
Phosphotadiylcholine	PCaaC34_0	8.35158	9.85025		109.028	397.694	21.5488	2.75304	2.36545	11.9245
Phosphotadiylcholine	PCaaC34_1	94.1188	7.16772		105.396	78.4324	236.697	1.67037	134.447	2.20502
Phosphotadiylcholine	PCaaC34_2	206.125	5.10128		109.641	83	27.2846	1.29689	264.447	2.4329
Phosphotadiylcholine	PCaaC38_0	0.953504	9.09644			46	2.48382	2.59227	53.9326	2.31282
Phosphotadiylcholine	PCaaC38_1	-	-				5.34257	1.40673	3.61602	74.9241
Phosphotadiylcholine	PCaaC38_2	1.06044	23.2861		2.82031	46.1059	7.18606	2.02224	43.5996	83.753
Phosphotadiylcholine	PCaaC38_3	16.2138	4.70513			61	1.91768	3.0583	23.0727	2.69888
Phosphotadiylcholine	PCaaC38_4	44.3123	5.27399		17.4458	52.7527	1.6366	4.13602	18.0757	2.23594
Phosphotadiylcholine	PCaaC38_5	23.0191	5.2919		26.6734	54.8074	28.0715	1.52767	297.583	2.55225
Phosphotadiylcholine	PCaaC40_0	0.182693	9.15915				0.702771	7.16805	7.16177	2.73095
Phosphotadiylcholine	PCaaC40_1	-	-				7.20821	3.2165	2.10246	6.03142
Phosphotadiylcholine	PCaaC40_2	-	-				17.2599	2.95527	1.73951	6.4669
Phosphotadiylcholine	PCaaC40_3	0.235695	13.791			87.2945	1.47923	3.04338	3.32284	4.81831
Phosphotadiylcholine	PCaaC40_4	1.33417	6.34365		3.63534	46.0058	0.533898	8.51669	4.94584	3.57827
Phosphotadiylcholine	PCaaC40_5	3.3294	4.65618		4.9991	49.6926	1.75105	5.36694	11.9578	2.79784
Phosphotadiylcholine	PCaaC40_6	6.36326	8.33499		8.01418	45.4518	27.7287	3.36776	182.441	2.26658
Phosphotadiylcholine	PCaaC42_0	0.123439	16.6515				0.161654	32.7707	8.13116	2.78094
Phosphotadiylcholine	PCaaC42_1	-	-				13.4075	3.92862	7.84132	2.61864
Phosphotadiylcholine	PCaaC42_2	-	-				30.6763	2.47442	1.4468	6.10164
Phosphotadiylcholine	PCaaC42_4	0.075871	28.1782			54.1935	0.927863	2.75771	1.35619	6.38268
Phosphotadiylcholine	PCaaC42_5	0.114842	26.965			60.443	1.77398	3.10754	1.65128	7.23632
Phosphotadiylcholine	PCaaC42_6	-	-				1.00669	2.88225	5.26208	3.43534
Phosphotadiylcholine	PCaeC30_0	-	-				0.357348	3.80001	1.45704	3.22688
Phosphotadiylcholine	PCaeC30_1	0.470919	7.64752			1001.96	0.162874	4.75411	1.56946	2.8046
Phosphotadiylcholine	PCaeC32_2	0.299549	7.46992			86	0.481655	2.80161	1.7266	3.5811
Phosphotadiylcholine	PCaeC34_1	3.23226	11.3721			65.9645	15.3706	1.68336	15.8815	2.32817
Phosphotadiylcholine	PCaeC34_2	3.96832	6.38918			76.3139	3.62294	2.69017	8.91786	2.05136
Phosphotadiylcholine	PCaeC34_3	3.21965	5.56224				1.61164	5.72573	8.75508	1.95086
Phosphotadiylcholine	PCaeC34_4	-	-				0.340761	27.1479	1.35829	2.83021
Phosphotadiylcholine	PCaeC36_0	0.402678	19.2893			55.9276	0.290541	31.5487	4.85412	3.07288
Phosphotadiylcholine	PCaeC36_1	2.22326	8.27196			63.5216	7.94748	2.4917	3.77219	2.31942
Phosphotadiylcholine	PCaeC36_2	4.49269	6.32812			60.7121	4.7757	2.97042	8.54806	2.47098
Phosphotadiylcholine	PCaeC36_3	3.13007	7.61373			82	1.29393	12.2066	7.50604	2.13485
Phosphotadiylcholine	PCaeC36_4	7.21284	8.55348			60.107	1.46486	12.3083	5.87949	3.09519
Phosphotadiylcholine	PCaeC36_5	5.09689	5.92716			73.8679	5.70329	4.38577	19.1886	2.07799
Phosphotadiylcholine	PCaeC38_0	0.557775	12.2779				4.17994	2.55634	134.66	2.30176
Phosphotadiylcholine	PCaeC38_1	1.38426	7.3461				0.679266	6.7898	16.3339	2.9723
Phosphotadiylcholine	PCaeC38_2	1.42298	7.69011			145.202	0.863201	6.20536	5.74222	3.56399
Phosphotadiylcholine	PCaeC38_3	1.31492	9.54291			87.6617	0.367651	18.2098	3.11069	5.20015
Phosphotadiylcholine	PCaeC38_4	4.77523	6.22859			64.5301	1.70201	4.67054	5.64179	3.04735
Phosphotadiylcholine	PCaeC38_5	7.15648	6.11827			65.0589	8.56745	1.8694	23.5666	1.91953
Phosphotadiylcholine	PCaeC38_6	2.96022	6.74456			82.2283	8.14884	1.92199	67.6144	1.896
Phosphotadiylcholine	PCaeC40_1	0.568679	8.0161				1.49151	2.61864	104.541	2.68652
Phosphotadiylcholine	PCaeC42_0	0.0712371	14.9658				0.430228	6.94884	8.02879	3.45425
Phosphotadiylcholine	PCaeC42_1	0.0885786	17.1201				0.603069	4.31758	6.8756	2.78279
Phosphotadiylcholine	PCaeC42_2	0.135923	16.8377				0.879412	3.20692	5.48362	3.60478
Phosphotadiylcholine	PCaeC42_3	0.170501	9.69907				0.717837	4.9977	13.982	2.56451
Phosphotadiylcholine	PCaeC42_4	0.249503	9.37381			43.0178	1.2822	3.0119	24.2615	2.47769
Phosphotadiylcholine	PCaeC42_5	0.495197	6.986			62.6832	0.342539	13.0818	2.6235	6.48788
Phosphotadiylcholine	PCaeC44_3	-	-				0.278123	15.7107	1.6384	4.31956
Phosphotadiylcholine	PCaeC44_4	-	-				0.355756	14.8956	5.36392	3.19592
Phosphotadiylcholine	PCaeC44_5	-	-				6.7425	2.46737	9.25628	2.76002
Sphingomyelins	SM(OH)C22_2	0.867745	18.6712				2.55642	59.5326	3.413	13.6019
Sphingomyelins	SM_C16_1	69.71	7.30059		86.0617	68.3431	15.4343	4.30078	21.1231	3.07612
Sphingomyelins	SM_C18_0	9.56786	7.03387		59.0609	478.393	20.9636	6.12681	2.1464	20.8636
Sphingomyelins	SM_C18_1	6.69473	6.40819		61.9882	33.4736	2.4594	9.69421	2.65229	3.80495
Sphingomyelins	SM_C24_0	9.99398	13.3639		79.9519	49.9699	11.7235	24.6658	13.5586	5.36199
Sphingomyelins	SM_C24_1	22.0881	6.54804		66.9337	50.2002	122.774	5.43716	333.007	3.44902
Sphingomyelins	SM_C26_0	-	-				203.196	4.41549	0.849399	22.1027
Sphingomyelins	SM_C26_1	0.173601	20.5561		62.8989	55	7.04739	126.341	3.89015	6.66203
		Average RSD %	10.8934					9.16808		6.40654
		Number of lipids quantified	67					100		92
Tot	181
Measured	135
References for accuracy	Name in publication	Ref. number in publication
1	NIST certificate	29
2	Quehenberger et al.	30
3	Bowden et al.	31
